# Supplementary material for: Nickel-Catalyzed Three-Component Unsymmetrical Bis-Allylation of Alkynes with Alkenes: A Density Functional Theory Study
Source: Molecules. 2024 Mar 26;29(7):1475. doi: 10.3390/molecules29071475 (PMC11012778; doi:10.3390/molecules29071475)
Supplement: Supplementary file 1 [file molecules-29-01475-s001.zip]

Archive with 2 entries (2 files):
- molecules-2923416_SI_mwh-20240326-for pub.pdf
- ni-nhc-diallylation_mol_xyz-yt-20240301.xyz
