# Supplementary material for: Nickel-Catalyzed Three-Component Unsymmetrical Bis-Allylation of Alkynes with Alkenes: A Density Functional Theory Study
Source: Molecules. 2024 Mar 26;29(7):1475. doi: 10.3390/molecules29071475 (PMC11012778; doi:10.3390/molecules29071475)
Supplement: Supplementary file 1 [file molecules-29-01475-s001.zip › ni-nhc-diallylation_mol_xyz-yt-20240301.xyz]

49
CAT1, -1308.77427 a.u. 
 C                 -0.70356800    1.29761500   -0.06743200
 C                  0.70356700    1.29761500   -0.06743200
 C                  1.42628600    2.40904700   -0.49685600
 C                  0.70138500    3.51305200   -0.92786700
 C                 -0.70138600    3.51305200   -0.92786700
 C                 -1.42628700    2.40904700   -0.49685600
 C                 -0.00000100   -0.65581900    0.67317900
 H                  2.51004500    2.42011400   -0.50187400
 H                  1.23494300    4.39395200   -1.27310000
 H                 -1.23494300    4.39395200   -1.27310000
 H                 -2.51004600    2.42011500   -0.50187400
 C                 -2.44807400   -0.51517500    0.49388900
 C                 -3.33172300    0.21716900    1.49974000
 C                 -3.07435000   -0.60563900   -0.89545000
 H                 -2.28855100   -1.54186200    0.84635300
 C                 -4.70353000   -0.45280200    1.57154600
 H                 -3.45421700    1.26579300    1.19800900
 H                 -2.84736400    0.22309400    2.48429000
 C                 -4.44601500   -1.26953400   -0.79925400
 H                 -3.18467600    0.39927600   -1.32394400
 H                 -2.39719200   -1.17599900   -1.54097700
 C                 -5.35337400   -0.54423300    0.19219400
 H                 -5.34694400    0.09928900    2.26711900
 H                 -4.58966100   -1.46526600    1.98620300
 H                 -4.90749300   -1.30023400   -1.79323100
 H                 -4.31816300   -2.31525300   -0.48395700
 H                 -6.32186800   -1.05392500    0.26640100
 H                 -5.56025000    0.47113500   -0.17884200
 C                  2.44807300   -0.51517700    0.49388300
 C                  3.07435600   -0.60561600   -0.89545400
 C                  3.33171800    0.21715000    1.49975100
 H                  2.28854900   -1.54187000    0.84632900
 C                  4.44602100   -1.26951300   -0.79926300
 H                  3.18468400    0.39930500   -1.32393000
 H                  2.39720200   -1.17596600   -1.54099500
 C                  4.70352400   -0.45282100    1.57155200
 H                  3.45421200    1.26577900    1.19803700
 H                  2.84735400    0.22305900    2.48429800
 C                  5.35337500   -0.54422900    0.19220100
 H                  4.90750400   -1.30019600   -1.79323900
 H                  4.31816800   -2.31523800   -0.48398400
 H                  5.34693500    0.09925800    2.26713700
 H                  4.58965400   -1.46529200    1.98619200
 H                  6.32186900   -1.05392200    0.26640500
 H                  5.56025300    0.47114500   -0.17881600
 N                  1.09967300    0.05974100    0.43021500
 N                 -1.09967400    0.05974200    0.43021700
 H                 -0.00000100   -1.64681400    1.09592900
 Cl                 0.00000200   -2.62876200   -1.28877000

15
tBuOK, -832.56797 a.u.
 C                 -1.09393900    0.00011000   -0.00009300
 C                 -1.64041100   -0.36252100    1.39605500
 H                 -2.73915000   -0.37420300    1.43888300
 H                 -1.27136400   -1.35455700    1.68715400
 H                 -1.27233100    0.36332700    2.13277300
 C                 -1.64130300    1.38994000   -0.38441800
 H                 -1.27335300    2.13823100    0.32955700
 H                 -1.27255200    1.66547600   -1.38101100
 H                 -2.74005100    1.43199400   -0.39659500
 C                 -1.63973700   -1.02859400   -1.01149000
 H                 -1.27087200   -0.78507800   -2.01634100
 H                 -1.27126600   -2.02924200   -0.75067900
 H                 -2.73847400   -1.06031600   -1.04300300
 O                  0.27619200    0.00146700   -0.00042800
 K                  2.61748500   -0.00005200    0.00012400

41
Ni(COD)2, -794.10700 a.u.
 C                 -2.57599200    0.58850600   -1.40070600
 C                 -2.19487600    1.83231400   -0.58518200
 C                 -1.31841600    1.51882800    0.60117100
 C                 -1.46028200   -0.43636000   -1.45512600
 C                 -1.46069300    0.43635900    1.45470400
 C                 -1.31824700   -1.51883000   -0.60155500
 C                 -2.57638500   -0.58850800    1.39997400
 C                 -2.19504400   -1.83231400    0.58454900
 H                 -2.82831700   -0.89499500    2.42253400
 H                 -3.10112600   -2.37583300    0.26802300
 H                 -3.48531900    0.12801100   -1.00008100
 H                 -1.64250200    2.52386100   -1.23471000
 H                 -3.10104500    2.37583800   -0.26891400
 H                 -3.48560400   -0.12801300    0.99910300
 H                 -1.64285700   -2.52386700    1.23423100
 H                 -2.82764400    0.89498700   -2.42333700
 H                 -0.93734100    0.50291800    2.40628600
 H                 -0.71735600   -2.35309000   -0.96339100
 H                 -0.93665600   -0.50291300   -2.40655800
 H                 -0.71763200    2.35309100    0.96318000
 C                  2.57638300   -0.58849400   -1.39998500
 C                  2.19504500   -1.83230700   -0.58457000
 C                  1.31824800   -1.51883600    0.60153800
 C                  1.46069200    0.43637500   -1.45470000
 C                  1.46028200   -0.43637600    1.45512300
 C                  1.31841800    1.51883400   -0.60115400
 C                  2.57599000    0.58849200    1.40071800
 C                  2.19487700    1.83230700    0.58520200
 H                  2.82763600    0.89496500    2.42335200
 H                  3.10104700    2.37583300    0.26894100
 H                  3.48560500   -0.12800500   -0.99911600
 H                  1.64285800   -2.52385500   -1.23425800
 H                  3.10112800   -2.37582800   -0.26805100
 H                  3.48532100    0.12800300    1.00009500
 H                  1.64250300    2.52384900    1.23473700
 H                  2.82830900   -0.89497200   -2.42254900
 H                  0.93665400   -0.50294000    2.40655200
 H                  0.71763300    2.35310100   -0.96315400
 H                  0.93733900    0.50294500   -2.40628100
 H                  0.71735700   -2.35310000    0.96336500
 Ni                 0.00000000    0.00000200    0.00000000

20
COD, -311.58602 a.u.
 C                 -1.10025900   -1.07388600    0.66946200
 C                 -1.91715200    0.03492900   -0.00698900
 C                 -1.17825300    1.24381700   -0.50446600
 C                 -0.05743500   -1.68126100   -0.23106300
 C                  0.05743400    1.68126100   -0.23106100
 C                  1.17825200   -1.24381600   -0.50446900
 C                  1.10026000    1.07388500    0.66946200
 C                  1.91715200   -0.03492900   -0.00699100
 H                  1.80150500    1.86336000    0.96726000
 H                  2.70979400   -0.36399300    0.68372300
 H                 -0.66221300   -0.70599900    1.60020900
 H                 -2.44990500   -0.40171500   -0.86453300
 H                 -2.70979300    0.36399200    0.68372700
 H                  0.66221500    0.70599700    1.60020900
 H                  2.44990400    0.40171600   -0.86453600
 H                 -1.80150400   -1.86336100    0.96726000
 H                  0.37128600    2.58952500   -0.74771400
 H                  1.75953500   -1.85126700   -1.20060400
 H                 -0.37128700   -2.58952400   -0.74771600
 H                 -1.75953600    1.85126900   -1.20060000

64
INT1-I, -2141.38527 a.u.
 C                  0.70776500    2.23025600   -0.40946800
 C                 -0.69968100    2.23227000   -0.40955400
 C                 -1.42057300    3.42201900   -0.50111400
 C                 -0.69448500    4.60231600   -0.58942600
 C                  0.70935900    4.60030200   -0.58939100
 C                  1.43206400    3.41793500   -0.50100800
 C                  0.00103600    0.13772900   -0.23832000
 H                 -2.50453500    3.43540300   -0.49848400
 H                 -1.22610500    5.54731900   -0.65637500
 H                  1.24369500    5.54377400   -0.65631900
 H                  2.51606100    3.42823900   -0.49831100
 C                  2.44152000    0.33450500   -0.19750400
 C                  3.27315300    0.56922200   -1.45534800
 C                  3.14500800    0.82043000    1.06668600
 H                  2.26646300   -0.74451700   -0.09966900
 C                  4.62983200   -0.11872500   -1.31083200
 H                  3.42228400    1.64575400   -1.61336000
 H                  2.73552000    0.18666500   -2.33132900
 C                  4.49925200    0.12704000    1.19654000
 H                  3.29805700    1.90684700    1.01593200
 H                  2.49884800    0.62567700    1.93049500
 C                  5.35855800    0.33934800   -0.04859800
 H                  5.24048800    0.07584800   -2.20080800
 H                  4.47550700   -1.20707700   -1.26870100
 H                  5.01795800    0.49480900    2.08995200
 H                  4.34096400   -0.95130800    1.34918900
 H                  6.31270300   -0.19327500    0.05003100
 H                  5.60352300    1.40840300   -0.13996800
 C                 -2.43881100    0.34134500   -0.19764900
 C                 -3.14036100    0.82886800    1.06700600
 C                 -3.27025900    0.57892200   -1.45506600
 H                 -2.26665100   -0.73820500   -0.10039500
 C                 -4.49659700    0.13948200    1.19722900
 H                 -3.29018700    1.91576500    1.01667900
 H                 -2.49441000    0.63195800    1.93048500
 C                 -4.62894100   -0.10500700   -1.31013000
 H                 -3.41630100    1.65592000   -1.61275800
 H                 -2.73420100    0.19490800   -2.33135400
 C                 -5.35578400    0.35483300   -0.04746100
 H                 -5.01380400    0.50846400    2.09101400
 H                 -4.34147500   -0.93939800    1.34937300
 H                 -5.23938700    0.09161700   -2.19980100
 H                 -4.47784300   -1.19382400   -1.26835600
 H                 -6.31149500   -0.17494000    0.05136400
 H                 -5.59755200    1.42465900   -0.13834300
 N                 -1.09023000    0.90171300   -0.31618400
 N                  1.09450500    0.89858800   -0.31591900
 H                 -0.00122400   -1.00071000   -0.18052900
 Cl                 0.00149000    0.13409100    3.00245400
 C                 -0.00744900   -3.25701000   -1.32787300
 C                  1.24815800   -2.86592700   -2.13120900
 H                  1.30218200   -3.36666500   -3.10752400
 H                  1.26052900   -1.78267100   -2.30849100
 H                  2.14746500   -3.12536500   -1.55831800
 C                 -0.01848200   -4.78507000   -1.15504900
 H                  0.86588900   -5.09860600   -0.58532200
 H                 -0.91118700   -5.08645100   -0.59182200
 H                 -0.01860000   -5.32250400   -2.11336000
 C                 -1.25128700   -2.84905200   -2.14110900
 H                 -2.15852900   -3.09659900   -1.57551600
 H                 -1.24780000   -1.76571400   -2.31827900
 H                 -1.30417000   -3.34889600   -3.11793700
 O                 -0.00811000   -2.63572100   -0.09427800
 K                 -0.00637000   -2.73459900    2.38242300

64
TS1-I, -2141.38602 a.u.
 C                  0.73790200    2.18905700   -0.43702600
 C                 -0.66815700    2.20631900   -0.44025200
 C                 -1.37507300    3.40622200   -0.51211300
 C                 -0.63753400    4.58153800   -0.57970000
 C                  0.76559300    4.56436500   -0.57683600
 C                  1.47401400    3.37144700   -0.50615200
 C                  0.00882800    0.07479200   -0.31220000
 H                 -2.45889000    3.43269700   -0.51054000
 H                 -1.15968300    5.53287400   -0.63202200
 H                  1.31103700    5.50265400   -0.62707100
 H                  2.55813200    3.37155000   -0.50020000
 C                  2.44823000    0.29158000   -0.22234300
 C                  3.31998200    0.54532200   -1.44947600
 C                  3.11414800    0.75652700    1.07078300
 H                  2.27662100   -0.78926600   -0.14598800
 C                  4.67357800   -0.14165100   -1.27366000
 H                  3.47244500    1.62377400   -1.58850100
 H                  2.81032600    0.17623600   -2.34793900
 C                  4.46630000    0.06609500    1.23188800
 H                  3.26450400    1.84406700    1.04394800
 H                  2.44382800    0.54682700    1.91306000
 C                  5.36218200    0.29981000    0.01672900
 H                  5.31144600    0.06595900   -2.14150200
 H                  4.52171400   -1.23124400   -1.25048100
 H                  4.95668600    0.42137700    2.14616400
 H                  4.30818400   -1.01533800    1.36317800
 H                  6.31543900   -0.23041200    0.13609500
 H                  5.60506500    1.37104500   -0.05155900
 C                 -2.42447000    0.35067500   -0.23178300
 C                 -3.07976600    0.82733000    1.06253600
 C                 -3.28925000    0.62954200   -1.45825600
 H                 -2.27912600   -0.73439000   -0.15997600
 C                 -4.44782600    0.16846100    1.22139200
 H                 -3.20438700    1.91820200    1.03876300
 H                 -2.41469800    0.60037700    1.90460900
 C                 -4.65879600   -0.02585500   -1.28499300
 H                 -3.41630700    1.71168400   -1.59375900
 H                 -2.78827700    0.25123300   -2.35767500
 C                 -5.33741400    0.42720200    0.00668400
 H                 -4.93008400    0.53206900    2.13672000
 H                 -4.31548300   -0.91697600    1.34880500
 H                 -5.29136500    0.19963100   -2.15223000
 H                 -4.53270400   -1.11881100   -1.26552100
 H                 -6.30289200   -0.08089900    0.12395200
 H                 -5.55507600    1.50405200   -0.05786900
 N                 -1.06727500    0.87686600   -0.37060200
 N                  1.10432400    0.85021400   -0.36514500
 H                 -0.01491800   -1.24894800   -0.27450100
 Cl                 0.01470900    0.05070200    3.19813300
 C                 -0.04566100   -3.16978700   -1.41322500
 C                  1.23060000   -2.81811900   -2.19239400
 H                  1.28424700   -3.34214900   -3.15522600
 H                  1.27135300   -1.74079300   -2.39309000
 H                  2.11467000   -3.08802900   -1.60191700
 C                 -0.09177200   -4.68202500   -1.18017100
 H                  0.77877100   -4.99750300   -0.59143000
 H                 -0.99889900   -4.94819700   -0.62313300
 H                 -0.09060600   -5.24526900   -2.12211600
 C                 -1.27126900   -2.74874000   -2.23804600
 H                 -2.19007900   -2.97057300   -1.68149200
 H                 -1.24595400   -1.67065200   -2.43720800
 H                 -1.31767300   -3.26854600   -3.20353400
 O                 -0.05021500   -2.52290400   -0.17302700
 K                 -0.09743500   -2.72406400    2.35100300

64
INT2-I, -2141.38979 a.u.
 C                  0.68101100    2.09412000   -0.69449600
 C                 -0.72395700    2.07861700   -0.69933300
 C                 -1.45646500    3.24187100   -0.93627600
 C                 -0.74652400    4.41414200   -1.16602300
 C                  0.65610700    4.42974300   -1.16002300
 C                  1.38978200    3.27326400   -0.92479300
 C                 -0.00034200   -0.02415900   -0.26892100
 H                 -2.54067000    3.24586500   -0.93618300
 H                 -1.29053600    5.33686200   -1.34832600
 H                  1.18106000    5.36434700   -1.33762500
 H                  2.47363400    3.30124600   -0.91563900
 C                  2.43053400    0.29707500   -0.23016300
 C                  3.30065900    0.42212600   -1.47871000
 C                  3.08334100    0.93287500    0.99588700
 H                  2.29555700   -0.77318600   -0.02694200
 C                  4.67245000   -0.19994300   -1.22221300
 H                  3.42419300    1.47835600   -1.75039300
 H                  2.80191300   -0.06735400   -2.32443700
 C                  4.45471600    0.30752100    1.23971800
 H                  3.20108200    2.01287900    0.83709200
 H                  2.42057500    0.81703000    1.86279300
 C                  5.34537900    0.41631200    0.00326800
 H                  5.30670000   -0.08283900   -2.10942000
 H                  4.55265600   -1.28262300   -1.06443600
 H                  4.93296100    0.78623300    2.10256500
 H                  4.32984900   -0.75449300    1.50251100
 H                  6.31351700   -0.06674100    0.18578900
 H                  5.55669500    1.47765900   -0.19624600
 C                 -2.43800200    0.24644200   -0.24138600
 C                 -3.11295300    0.87840500    0.97454200
 C                 -3.30113500    0.34255100   -1.49736800
 H                 -2.28134700   -0.81875600   -0.02744300
 C                 -4.47196800    0.22500300    1.21354900
 H                 -3.25396200    1.95403900    0.80524800
 H                 -2.45412900    0.78357400    1.84695800
 C                 -4.66118300   -0.30679000   -1.24557300
 H                 -3.44515200    1.39385800   -1.77828300
 H                 -2.78610000   -0.14279900   -2.33577100
 C                 -5.35621200    0.30407300   -0.02971800
 H                 -4.96646000    0.70010600    2.06920800
 H                 -4.32541400   -0.83162500    1.48646600
 H                 -5.29133400   -0.21049000   -2.13823000
 H                 -4.51907800   -1.38533400   -1.07822400
 H                 -6.31474500   -0.19897700    0.14973300
 H                 -5.58964000    1.35885800   -0.23935800
 N                 -1.08807900    0.76287500   -0.44069500
 N                  1.07159300    0.78618900   -0.43446000
 H                  0.02621900   -1.79771500   -0.17133000
 Cl                -0.08745700    0.68813600    3.55571300
 C                  0.05702000   -3.53116400   -1.19010500
 C                  1.29964900   -3.15847100   -1.99988400
 H                  1.35592000   -3.73367300   -2.93149200
 H                  1.28314400   -2.09343400   -2.25865300
 H                  2.20583200   -3.35592500   -1.41577300
 C                  0.09037900   -5.00477800   -0.80992700
 H                  0.98740400   -5.22553300   -0.22012500
 H                 -0.78952500   -5.26296300   -0.20967000
 H                  0.09858900   -5.64140500   -1.70160700
 C                 -1.20918300   -3.21148800   -1.98585300
 H                 -2.09950000   -3.44691300   -1.39158800
 H                 -1.24067500   -2.14670200   -2.24425800
 H                 -1.25148900   -3.78862200   -2.91700300
 O                  0.04810800   -2.79824600    0.02945900
 K                  0.05320700   -1.99277200    2.51506200

47
L, -848.06179 a.u.
 C                  0.70323400   -0.97327600    0.00000200
 C                 -0.70323400   -0.97327600    0.00000300
 C                 -1.42138400   -2.16960000    0.00005100
 C                 -0.70078100   -3.35968000    0.00010100
 C                  0.70078100   -3.35968000    0.00010000
 C                  1.42138400   -2.16960100    0.00004900
 C                  0.00000000    1.20185500   -0.00013100
 H                 -2.50571600   -2.18590700    0.00004900
 H                 -1.23668900   -4.30510200    0.00014100
 H                  1.23668900   -4.30510200    0.00014000
 H                  2.50571600   -2.18590700    0.00004600
 C                  2.43766900    0.88964700   -0.00005000
 C                  3.20372400    0.51285800    1.26796500
 C                  3.20378500    0.51264800   -1.26796400
 H                  2.29405100    1.97665600   -0.00014100
 C                  4.59550100    1.14226100    1.25936300
 H                  3.29935100   -0.57835300    1.34255100
 H                  2.63071200    0.84162700    2.14354600
 C                  4.59556200    1.14205200   -1.25939800
 H                  3.29941100   -0.57857700   -1.34236400
 H                  2.63081600    0.84127300   -2.14362800
 C                  5.37098300    0.76122000    0.00003300
 H                  5.14720800    0.83876200    2.15762800
 H                  4.49834800    2.23713400    1.30642000
 H                  5.14731300    0.83840200   -2.15758600
 H                  4.49841300    2.23691600   -1.30664200
 H                  6.35643100    1.24374000    0.00001700
 H                  5.55235200   -0.32440900    0.00012800
 C                 -2.43766900    0.88964700   -0.00004900
 C                 -3.20378500    0.51264900   -1.26796400
 C                 -3.20372500    0.51285700    1.26796500
 H                 -2.29405100    1.97665600   -0.00013900
 C                 -4.59556100    1.14205200   -1.25939900
 H                 -3.29941000   -0.57857600   -1.34236400
 H                 -2.63081500    0.84127400   -2.14362800
 C                 -4.59550100    1.14226100    1.25936300
 H                 -3.29935100   -0.57835400    1.34255100
 H                 -2.63071300    0.84162600    2.14354700
 C                 -5.37098300    0.76122000    0.00003200
 H                 -5.14731200    0.83840200   -2.15758700
 H                 -4.49841300    2.23691700   -1.30664200
 H                 -5.14721000    0.83876100    2.15762700
 H                 -4.49834900    2.23713300    1.30642000
 H                 -6.35643100    1.24374000    0.00001600
 H                 -5.55235200   -0.32440900    0.00012700
 N                 -1.07678200    0.36621200   -0.00004700
 N                  1.07678200    0.36621200   -0.00004800

17
tBuOK��KCl, -1293.31046 a.u.
 H                 -0.18534900   -0.48004300    0.01359000
 Cl                -2.04221100   -1.54387400    0.00009500
 C                  1.74484400    0.00514300   -0.00013800
 C                  2.05162100   -0.78579500   -1.26967200
 H                  3.11398500   -1.05076100   -1.32216500
 H                  1.46616300   -1.71218800   -1.29589400
 H                  1.79625100   -0.19529400   -2.15654600
 C                  2.50108200    1.32536700    0.01105700
 H                  2.23750000    1.92454100   -0.86807700
 H                  2.25355900    1.90024900    0.91077800
 H                  3.58274400    1.15384300   -0.00125000
 C                  2.07440000   -0.82027400    1.24139700
 H                  1.83485300   -0.25454300    2.14855800
 H                  1.48975500   -1.74749300    1.25256900
 H                  3.13757300   -1.08590200    1.26739000
 O                  0.35745500    0.34874000    0.01739500
 K                 -2.05793500    1.40299400    0.00075800

48
Ni(0)L, -1018.93178 a.u.
 C                 -0.70404400   -1.41922200    0.00003400
 C                  0.70404400   -1.41922200    0.00003400
 C                  1.42159000   -2.61423600    0.00001600
 C                  0.69981700   -3.80575300   -0.00000400
 C                 -0.69981700   -3.80575300   -0.00000300
 C                 -1.42159000   -2.61423600    0.00001700
 C                  0.00000000    0.74284200    0.00017100
 H                  2.50568800   -2.62942200    0.00002600
 H                  1.23661500   -4.75052300   -0.00001800
 H                 -1.23661500   -4.75052300   -0.00001600
 H                 -2.50568800   -2.62942200    0.00002900
 C                 -2.45438500    0.42873600    0.00000800
 C                 -3.21448200    0.05573900   -1.27087000
 C                 -3.21463700    0.05543900    1.27070200
 H                 -2.30862300    1.51944900    0.00014000
 C                 -4.60724200    0.68288600   -1.25943500
 H                 -3.30671200   -1.03517100   -1.35503600
 H                 -2.63962200    0.39492200   -2.14135800
 C                 -4.60739900    0.68258400    1.25923900
 H                 -3.30686500   -1.03549600    1.35459100
 H                 -2.63988600    0.39441900    2.14134100
 C                 -5.38113900    0.29834900   -0.00019200
 H                 -5.15921100    0.38081900   -2.15800700
 H                 -4.51057200    1.77783600   -1.30377400
 H                 -5.15947900    0.38030000    2.15766900
 H                 -4.51073800    1.77752400    1.30385300
 H                 -6.36837800    0.77718300   -0.00019700
 H                 -5.55845300   -0.78798800   -0.00033300
 C                  2.45438500    0.42873600    0.00000800
 C                  3.21463600    0.05543900    1.27070200
 C                  3.21448200    0.05573800   -1.27087000
 H                  2.30862300    1.51944900    0.00013900
 C                  4.60739800    0.68258400    1.25924000
 H                  3.30686500   -1.03549500    1.35459200
 H                  2.63988500    0.39442000    2.14134100
 C                  4.60724300    0.68288600   -1.25943500
 H                  3.30671300   -1.03517200   -1.35503500
 H                  2.63962400    0.39492200   -2.14135900
 C                  5.38113900    0.29834900   -0.00019100
 H                  5.15947800    0.38030000    2.15767000
 H                  4.51073700    1.77752400    1.30385300
 H                  5.15921300    0.38081800   -2.15800600
 H                  4.51057200    1.77783500   -1.30377300
 H                  6.36837800    0.77718300   -0.00019500
 H                  5.55845300   -0.78798800   -0.00033200
 N                  1.09202100   -0.08928700    0.00005000
 N                 -1.09202100   -0.08928700    0.00005100
 Ni                 0.00000000    2.50325000    0.00023100

95
Ni(0)L2, -1867.07669 a.u.
 C                 -4.00907700    0.49835800    0.49831300
 C                 -4.00907700   -0.49831300   -0.49837500
 C                 -5.20398100   -1.00558900   -1.00568600
 C                 -6.39594000   -0.49486400   -0.49498200
 C                 -6.39594000    0.49496600    0.49486300
 C                 -5.20398100    1.00566200    1.00559600
 C                 -1.84232100    0.00001600   -0.00002400
 H                 -5.21779300   -1.77244700   -1.77255800
 H                 -7.34106500   -0.87416100   -0.87430700
 H                 -7.34106500    0.87428600    0.87416500
 H                 -5.21779300    1.77252400    1.77246500
 C                 -2.13984100    1.72565500    1.72568600
 C                 -2.49762700    3.16680600    1.37173800
 C                 -2.49760300    1.37164700    3.16682900
 H                 -1.05095000    1.60781800    1.60783200
 C                 -1.83111300    4.13199100    2.35021500
 H                 -3.58638400    3.30954700    1.40101700
 H                 -2.17621400    3.36942300    0.34250500
 C                 -1.83108600    2.35009500    4.13204100
 H                 -3.58635700    1.40090800    3.30959000
 H                 -2.17617500    0.34241000    3.36940300
 C                 -2.19114300    3.79605300    3.79616500
 H                 -2.11795000    5.16387000    2.11225200
 H                 -0.73956100    4.07210100    2.22649200
 H                 -2.11790300    2.11208700    5.16391600
 H                 -0.73953400    2.22639000    4.07212900
 H                 -1.68249400    4.48358400    4.48371700
 H                 -3.27163100    3.94471300    3.94484800
 C                 -2.13984000   -1.72567800   -1.72567800
 C                 -2.49760100   -3.16682100   -1.37167100
 C                 -2.49762500   -1.37173100   -3.16682900
 H                 -1.05094900   -1.60782300   -1.60784100
 C                 -1.83108300   -4.13203400   -2.35011800
 H                 -3.58635500   -3.30958300   -1.40093200
 H                 -2.17617300   -3.36939500   -0.34243400
 C                 -1.83110800   -2.35020700   -4.13201300
 H                 -3.58638100   -1.40101100   -3.30957300
 H                 -2.17621300   -0.34249700   -3.36944700
 C                 -2.19113800   -3.79615800   -3.79607600
 H                 -2.11790100   -5.16390900   -2.11211100
 H                 -0.73953100   -4.07212200   -2.22641100
 H                 -2.11794300   -2.11224400   -5.16389300
 H                 -0.73955700   -2.22648400   -4.07212200
 H                 -1.68248800   -4.48370800   -4.48360700
 H                 -3.27162600   -3.94484100   -3.94473900
 N                 -2.67792700   -0.76879400   -0.76882700
 N                 -2.67792700    0.76880600    0.76880000
 Ni                 0.00000000    0.00000000   -0.00000900
 C                  1.84232100   -0.00001600   -0.00002400
 N                  2.67792700    0.76879400   -0.76882700
 N                  2.67792700   -0.76880600    0.76880000
 C                  4.00907700    0.49831300   -0.49837500
 C                  2.13984000    1.72567800   -1.72567800
 C                  4.00907700   -0.49835800    0.49831300
 C                  2.13984100   -1.72565500    1.72568600
 C                  5.20398100    1.00558900   -1.00568600
 C                  2.49760100    3.16682100   -1.37167100
 C                  2.49762500    1.37173100   -3.16682900
 H                  1.05094900    1.60782300   -1.60784100
 C                  5.20398100   -1.00566200    1.00559600
 C                  2.49762700   -3.16680600    1.37173800
 C                  2.49760300   -1.37164700    3.16682900
 H                  1.05095000   -1.60781800    1.60783200
 C                  6.39594000    0.49486400   -0.49498200
 H                  5.21779300    1.77244700   -1.77255800
 C                  1.83108300    4.13203400   -2.35011800
 H                  3.58635500    3.30958300   -1.40093200
 H                  2.17617300    3.36939500   -0.34243400
 C                  1.83110800    2.35020700   -4.13201300
 H                  3.58638100    1.40101100   -3.30957300
 H                  2.17621300    0.34249700   -3.36944700
 C                  6.39594000   -0.49496600    0.49486300
 H                  5.21779300   -1.77252400    1.77246500
 C                  1.83111300   -4.13199100    2.35021500
 H                  3.58638400   -3.30954700    1.40101700
 H                  2.17621400   -3.36942300    0.34250500
 C                  1.83108600   -2.35009500    4.13204100
 H                  3.58635700   -1.40090800    3.30959000
 H                  2.17617500   -0.34241000    3.36940300
 H                  7.34106500    0.87416100   -0.87430700
 C                  2.19113800    3.79615800   -3.79607600
 H                  2.11790100    5.16390900   -2.11211100
 H                  0.73953100    4.07212200   -2.22641100
 H                  2.11794300    2.11224400   -5.16389300
 H                  0.73955700    2.22648400   -4.07212200
 H                  7.34106500   -0.87428600    0.87416500
 C                  2.19114300   -3.79605300    3.79616500
 H                  2.11795000   -5.16387000    2.11225200
 H                  0.73956100   -4.07210100    2.22649200
 H                  2.11790300   -2.11208700    5.16391600
 H                  0.73953400   -2.22639000    4.07212900
 H                  1.68248800    4.48370800   -4.48360700
 H                  3.27162600    3.94484100   -3.94473900
 H                  1.68249400   -4.48358400    4.48371700
 H                  3.27163100   -3.94471300    3.94484800

17
R1, -347.28484 a.u.
 C                 -1.39030400    0.00100600   -0.00004600
 C                 -2.60381800    0.00079200    0.00017000
 C                 -4.05891900   -0.00044700    0.00033600
 H                 -4.45313500   -0.55449700   -0.85958000
 H                 -4.45313800   -0.46963300    0.90940300
 H                 -4.45324800    1.02082100   -0.04854200
 C                  0.03725500    0.00051000   -0.00004700
 C                  0.75028900   -1.20974900   -0.00007700
 C                  0.75132200    1.21015200   -0.00006400
 C                  2.14095500   -1.20646100   -0.00013000
 H                  0.20144100   -2.14742900   -0.00004900
 C                  2.14196000    1.20568500   -0.00011400
 H                  0.20334400    2.14833900   -0.00002400
 C                  2.84176700   -0.00069100   -0.00015300
 H                  2.68055600   -2.15028000   -0.00015100
 H                  2.68235400    2.14905100   -0.00012200
 H                  3.92878700   -0.00115200   -0.00018700

19
R2, -646.08743 a.u.
 C                 -1.83837500   -0.26580000    0.14195200
 F                 -1.56561300   -0.83538900    1.33152500
 F                 -3.05653000    0.29267600    0.24387400
 F                 -1.95534800   -1.27627500   -0.75221400
 C                 -0.77420000    0.72199800   -0.26207500
 C                  0.64014600    0.30259100   -0.13370900
 C                  1.59124900    1.23376000    0.30598600
 C                  1.06689400   -0.99502100   -0.44765800
 C                  2.93444600    0.88704700    0.40667600
 H                  1.26804600    2.23054100    0.59509100
 C                  2.41131700   -1.34032100   -0.34385500
 H                  0.35286600   -1.73694100   -0.79044200
 C                  3.35040000   -0.40237800    0.07982900
 H                  3.65519400    1.62239800    0.75520500
 H                  2.72501600   -2.34944500   -0.59849000
 H                  4.39882800   -0.67681700    0.16315100
 C                 -1.14890200    1.92694200   -0.70390900
 H                 -2.19158800    2.22150600   -0.75220100
 H                 -0.40879200    2.64675100   -1.04039800

29
R3, -527.91087 a.u.
 B                  0.80263100   -0.16003800   -0.57701600
 O                  0.02748200    0.93749300   -0.84531300
 O                  0.14075300   -1.11747000    0.14902300
 C                 -1.17406000    0.81456500   -0.04760700
 C                 -1.25111300   -0.72716900    0.20308600
 C                 -0.93625000    1.61595900    1.22752500
 C                 -2.34233400    1.39380900   -0.82273800
 C                 -1.82176500   -1.12523100    1.55126300
 C                 -1.96442000   -1.48012700   -0.91453800
 H                 -0.09367700    1.21390500    1.80010500
 H                 -1.82367100    1.62285700    1.86894400
 H                 -0.69822900    2.64935300    0.95665000
 H                 -2.19633400    2.47027600   -0.95805000
 H                 -3.28011600    1.24460800   -0.27541000
 H                 -2.43738200    0.93765200   -1.81102300
 H                 -1.82824700   -2.21635700    1.64024400
 H                 -2.85354500   -0.77005100    1.65387100
 H                 -1.22848100   -0.72132700    2.37502400
 H                 -1.56951400   -1.20364600   -1.89790000
 H                 -3.04213700   -1.28667100   -0.90508800
 H                 -1.80583500   -2.55411600   -0.77512100
 C                  2.30515600   -0.30242300   -1.02080900
 H                  2.60877200    0.56560300   -1.61679000
 H                  2.40371200   -1.19581900   -1.65545200
 C                  3.18754900   -0.44801000    0.18441500
 C                  4.08250800    0.45317200    0.59651500
 H                  3.04612100   -1.35788800    0.76979200
 H                  4.67451100    0.29593500    1.49459300
 H                  4.25339700    1.37841400    0.04834100

44
R3��, -1360.51822 a.u.
 B                  0.04305500   -0.08195500    0.55213400
 O                 -0.93558200    0.92920600    0.94488800
 O                 -0.72150500   -1.02803700   -0.32086700
 C                 -2.22923800    0.51269000    0.55911200
 C                 -1.95210600   -0.41233800   -0.67037100
 C                 -2.87867100   -0.25131800    1.71709800
 C                 -3.07161900    1.74141300    0.24089100
 C                 -3.00284500   -1.49087300   -0.89458600
 C                 -1.77007200    0.38826600   -1.96289100
 H                 -2.33370300   -1.17447500    1.93535200
 H                 -3.92587100   -0.50341100    1.51074000
 H                 -2.84568200    0.38047800    2.61118900
 H                 -3.22838000    2.32410100    1.15555700
 H                 -4.05571600    1.45972200   -0.15446600
 H                 -2.57258500    2.38732000   -0.48672800
 H                 -2.75002700   -2.08089200   -1.78440100
 H                 -3.99394300   -1.04995700   -1.05723900
 H                 -3.05787900   -2.17316700   -0.04235900
 H                 -1.02796600    1.17867300   -1.82845500
 H                 -2.70970600    0.83462100   -2.30850600
 H                 -1.41655000   -0.28653900   -2.75442500
 C                  0.65765200   -0.92909300    1.84079200
 H                 -0.12973700   -1.59739500    2.21230100
 H                  0.87750800   -0.20661900    2.63786700
 C                  1.88086700   -1.70599400    1.53163300
 C                  1.97388500   -3.03149700    1.32280900
 H                  2.79773700   -1.11894900    1.42171000
 H                  2.92408900   -3.51035600    1.09035500
 H                  1.10735200   -3.68307400    1.43450000
 O                  1.14810100    0.47565200   -0.29828100
 C                  1.78660800    1.72104800   -0.08543600
 K                  1.38363600   -1.71133000   -1.66828200
 C                  0.96680500    2.84116100   -0.73208000
 C                  1.99070700    2.03431100    1.39837100
 C                  3.14948100    1.62266100   -0.77170800
 H                  1.46341100    3.81313400   -0.61771500
 H                  0.84053200    2.64615300   -1.80413500
 H                 -0.02089800    2.88802000   -0.26554500
 H                  1.02813700    2.10217800    1.91333300
 H                  2.59639000    1.26094000    1.88370100
 H                  2.51200500    2.99249700    1.51205800
 H                  3.74960900    0.82515100   -0.31599000
 H                  3.02154200    1.39780300   -1.83887900
 H                  3.70913500    2.56189800   -0.69084900

114
COM1-I, -2513.21801 a.u.
 C                 -0.76151000   -1.89383200   -2.11319000
 H                 -0.15870800   -1.86277200   -3.02310500
 H                 -1.83077700   -1.86996700   -2.32207300
 C                 -0.27881600   -2.69944700   -1.01220000
 C                  0.82010700   -3.65578000   -1.29184700
 F                  0.38244400   -4.83797600   -1.82625800
 F                  1.73140600   -3.19143000   -2.18706000
 F                  1.52253400   -4.02417300   -0.18812500
 C                 -1.28280900   -3.25393700   -0.03948500
 C                 -2.42849200   -3.91991600   -0.49497300
 C                 -1.10970400   -3.11975100    1.34444100
 C                 -3.37444000   -4.42220100    0.39646000
 C                 -2.05098800   -3.62050600    2.24044900
 C                 -3.19143500   -4.27152400    1.77009900
 H                 -0.22436800   -2.60222700    1.70390000
 H                 -4.25578000   -4.93506300    0.01701500
 H                 -1.89629500   -3.49911100    3.31075900
 H                 -2.56668500   -4.05240900   -1.56561900
 H                 -3.93025200   -4.65825600    2.46808000
 Ni                -0.05212600   -0.75042100   -0.72361700
 C                  1.09604200   -0.24285500    0.75609100
 C                 -0.87463000    0.92788300   -1.10197800
 N                  0.76628900    0.48003500    1.87327100
 N                  2.46619900   -0.30066700    0.76863900
 N                 -0.31734000    2.14888800   -1.36138900
 N                 -2.22488000    1.16171900   -1.02331900
 C                  1.89782000    0.89471100    2.56565400
 C                 -0.61216400    0.75281000    2.27377900
 C                  2.99518200    0.39973800    1.84380200
 C                  3.23602000   -1.12206000   -0.16531000
 C                 -1.28519600    3.14266300   -1.44726100
 C                  1.11980200    2.33717000   -1.53746700
 C                 -2.51703500    2.50201600   -1.23401200
 C                 -3.20547600    0.08639500   -0.87435900
 C                  2.08419800    1.65185900    3.72327100
 C                 -0.93784300    0.08277800    3.60948800
 C                 -0.90851600    2.25507700    2.27481700
 H                 -1.21591000    0.27436800    1.49490900
 C                  4.30317100    0.66880800    2.24770600
 C                  4.14310900   -0.29598600   -1.07373400
 C                  4.00373400   -2.22311600    0.56875300
 H                  2.47300800   -1.59022000   -0.79125100
 C                 -1.22045200    4.51680500   -1.67719700
 C                  1.44885200    2.81329600   -2.95294600
 C                  1.71163600    3.24034100   -0.45446900
 H                  1.53202100    1.33053800   -1.40809000
 C                 -3.71344800    3.21821400   -1.26042500
 C                 -4.11234800    0.24066600    0.34269600
 C                 -4.00527800   -0.11335800   -2.16080700
 H                 -2.59428100   -0.80544700   -0.70560100
 C                  3.39021300    1.91210500    4.12678700
 H                  1.25067600    2.03534000    4.29991100
 C                 -2.36652000    0.39129800    4.04799300
 H                 -0.24237900    0.42833400    4.38461500
 H                 -0.78610000   -0.99800900    3.50900200
 C                 -2.32003500    2.56438700    2.76875700
 H                 -0.18590600    2.77581800    2.91452600
 H                 -0.76622700    2.64828500    1.26293500
 C                  4.48435100    1.43099700    3.39722400
 H                  5.15974800    0.30495900    1.69242900
 C                  4.89607100   -1.19918800   -2.04810900
 H                  4.86518200    0.27981100   -0.47929600
 H                  3.53470500    0.42900500   -1.62285400
 C                  4.77511600   -3.10292600   -0.41295400
 H                  4.70956300   -1.77999500    1.28239400
 H                  3.29498000   -2.82203600    1.15027400
 C                 -2.41602000    5.22918200   -1.69453400
 H                 -0.27828100    5.02762200   -1.83907100
 C                  2.95111200    3.02259200   -3.13175600
 H                  0.92894500    3.75651500   -3.16288000
 H                  1.06783000    2.07730900   -3.67147400
 C                  3.21007400    3.44485500   -0.66156400
 H                  1.20968600    4.21629300   -0.46155500
 H                  1.51988100    2.79514900    0.52752200
 C                 -3.64466200    4.58855800   -1.49270600
 H                 -4.67247000    2.73577000   -1.11233700
 C                 -5.03925500   -0.96707500    0.46211300
 H                 -4.71030400    1.15859600    0.27821500
 H                 -3.49504000    0.32437600    1.24080200
 C                 -4.93831000   -1.31464400   -2.02773700
 H                 -4.59408500    0.78739500   -2.38161300
 H                 -3.30838300   -0.24900300   -2.99661700
 H                  3.55985800    2.50227000    5.02323100
 C                 -2.61300100    1.89718500    4.11041100
 H                 -2.55830900   -0.06914100    5.02505800
 H                 -3.07415400   -0.07164900    3.34569400
 H                 -2.44429000    3.65165600    2.84551700
 H                 -3.05112400    2.22784200    2.02410900
 H                  5.49363300    1.65434500    3.73212000
 C                  5.69059900   -2.27170900   -1.30795900
 H                  5.55820000   -0.59149500   -2.67781200
 H                  4.17484300   -1.68364600   -2.72140400
 H                  5.35590200   -3.84876200    0.14382000
 H                  4.06483200   -3.65846500   -1.03731200
 H                 -2.39172500    6.30103400   -1.87112600
 C                  3.51671200    3.95873400   -2.06593900
 H                  3.14907300    3.41877400   -4.13532600
 H                  3.46749900    2.05410000   -3.07564300
 H                  3.59166600    4.13984100    0.09638700
 H                  3.73249000    2.49367500   -0.49677000
 H                 -4.56311300    5.16864000   -1.51829100
 C                 -5.85237800   -1.17779200   -0.81244000
 H                 -5.70422000   -0.83596100    1.32518300
 H                 -4.43589000   -1.86285300    0.66099500
 H                 -5.52905900   -1.43033100   -2.94483700
 H                 -4.33563600   -2.22731900   -1.92090800
 H                 -3.64679700    2.10135300    4.41612500
 H                 -1.96490900    2.33529500    4.88492800
 H                  6.21136900   -2.91955500   -2.02408900
 H                  6.46813300   -1.79026300   -0.69468200
 H                  4.59948200    4.07478000   -2.20008100
 H                  3.07575900    4.95948200   -2.19179000
 H                 -6.48567900   -2.06829400   -0.71316800
 H                 -6.53057200   -0.32324100   -0.96054400

84
COM2-I, -2012.41815 a.u.
 Ni                 0.23513000   -1.07321400    0.91393600
 C                 -0.93219000   -0.39838400    2.27302000
 C                 -0.29829300   -1.40650400    2.72852200
 C                  1.12288200   -2.79802100    1.06271500
 H                  0.37783800   -3.56617800    0.86164600
 H                  1.73803800   -2.98972300    1.93755400
 C                  1.69474500   -2.08053900   -0.02305600
 C                  1.32045100   -2.52316700   -1.39989400
 F                  1.36951400   -1.53579100   -2.32547900
 F                  2.13867600   -3.50421100   -1.87741600
 F                  0.07590400   -3.04471200   -1.45834500
 C                  3.05105000   -1.49060700    0.16455600
 C                  3.41829300   -1.01557000    1.43684500
 C                  4.01996800   -1.43421100   -0.84878000
 C                  4.70304000   -0.55288700    1.69690200
 C                  5.30808800   -0.97138000   -0.58687500
 C                  5.66481500   -0.53914900    0.68746200
 H                  3.78705300   -1.77593300   -1.85107100
 H                  4.95142000   -0.19789700    2.69453700
 H                  6.03831700   -0.95411500   -1.39255600
 H                  2.67610000   -1.00054800    2.23168300
 C                 -0.29420600    0.21001600   -0.38489100
 N                  0.29133600    1.39629100   -0.70119000
 N                 -1.47968500    0.18708500   -1.05489800
 C                 -0.52719300    2.14671200   -1.53808000
 C                  1.60703200    1.78786700   -0.19971100
 C                 -1.66795000    1.36096900   -1.77060300
 C                 -2.39535400   -0.95077600   -1.00050700
 C                 -0.40799700    3.42252200   -2.08910800
 C                  2.58767100    2.03463500   -1.34503100
 C                  1.52141700    2.96187600    0.77512500
 H                  1.95466400    0.91291900    0.35875600
 C                 -2.71022300    1.82378400   -2.57294400
 C                 -3.73819600   -0.60954700   -0.35712200
 C                 -2.58100300   -1.60046500   -2.37080300
 H                 -1.88145000   -1.66739800   -0.34784300
 C                 -1.45136500    3.88208600   -2.88615500
 H                  0.45825000    4.04752100   -1.90567300
 C                  3.95848300    2.43843000   -0.80933400
 H                  2.20986200    2.82424300   -2.00612900
 H                  2.66112600    1.12199500   -1.94791900
 C                  2.91059600    3.33385000    1.28843900
 H                  1.06728300    3.83315000    0.28395200
 H                  0.86660900    2.68754800    1.61033700
 C                 -2.58412500    3.09321700   -3.12693000
 H                 -3.59611700    1.22810500   -2.75951000
 C                 -4.57882600   -1.87787100   -0.22253100
 H                 -4.27884700    0.12229300   -0.97163600
 H                 -3.57523500   -0.14704700    0.61994300
 C                 -3.42252800   -2.86736100   -2.23354500
 H                 -3.08501500   -0.90313200   -3.05295100
 H                 -1.60309700   -1.82586100   -2.80664900
 H                 -1.38427700    4.87279700   -3.32730100
 C                  3.86492200    3.63301800    0.13588800
 H                  4.62910100    2.66048800   -1.64892700
 H                  4.39881900    1.58940900   -0.27334700
 H                  2.83630700    4.19320400    1.96622800
 H                  3.31190500    2.49737500    1.87910500
 H                 -3.38309000    3.47985400   -3.75365500
 C                 -4.76635000   -2.57386100   -1.56914800
 H                 -5.55084900   -1.63216900    0.22257900
 H                 -4.07898400   -2.56491500    0.47668400
 H                 -3.57296900   -3.32316800   -3.21986700
 H                 -2.86851000   -3.60138300   -1.63019600
 H                  4.85968000    3.88704600    0.52324400
 H                  3.50613200    4.51628900   -0.41491300
 H                 -5.33827800   -3.50165400   -1.44197100
 H                 -5.36181800   -1.92569100   -2.23007400
 H                  6.67161900   -0.18188400    0.88802800
 C                 -0.01593200   -2.33708700    3.83460900
 H                  1.05432100   -2.36708400    4.07468500
 H                 -0.55988800   -2.04547100    4.74141700
 H                 -0.31011400   -3.36136600    3.57339800
 C                 -1.97670800    0.57499000    2.51213200
 C                 -2.02931600    1.81254900    1.85572300
 C                 -3.00603500    0.25867000    3.41711800
 C                 -3.07239300    2.70239900    2.09151800
 H                 -1.25010300    2.07323300    1.14972900
 C                 -4.05113000    1.14639700    3.64803600
 H                 -2.98502700   -0.70395300    3.92200900
 C                 -4.09085200    2.37355100    2.98458100
 H                 -3.09248400    3.65382400    1.56510300
 H                 -4.84131400    0.87787300    4.34541500
 H                 -4.91076200    3.06527700    3.16086900

84
TS2-I, -2012.40251 a.u.
 Ni                 0.17374900   -1.03949200    0.30079600
 C                 -1.00605100   -1.44440900    1.64627700
 C                 -0.34455100   -2.57232000    1.55777900
 C                  0.87984300   -2.96107500    0.19803400
 H                  0.25540800   -3.66874200   -0.34876000
 H                  1.58003700   -3.48533200    0.84745400
 C                  1.56875600   -1.96532900   -0.67709900
 C                  1.25898600   -2.09163700   -2.12490000
 F                  1.48643600   -0.95415600   -2.82742800
 F                  1.98217500   -3.05645100   -2.77420600
 F                 -0.03747200   -2.42325400   -2.35019700
 C                  2.96160500   -1.61999500   -0.29643300
 C                  3.30895200   -1.57050500    1.06861100
 C                  3.98540800   -1.35744200   -1.22329000
 C                  4.61127200   -1.31523000    1.48347600
 C                  5.28899000   -1.09986000   -0.80573700
 C                  5.61881300   -1.08605400    0.54757300
 H                  3.77640500   -1.37327400   -2.28728700
 H                  4.83686700   -1.29151400    2.54745300
 H                  6.05582500   -0.91375600   -1.55439700
 H                  2.53875200   -1.72523900    1.82187700
 C                 -0.28910000    0.63647600   -0.27444400
 N                  0.39905000    1.79719600   -0.11619500
 N                 -1.45897000    0.96328500   -0.88896200
 C                 -0.32737800    2.87049000   -0.61770800
 C                  1.73607000    1.83656400    0.46961800
 C                 -1.52151100    2.32953600   -1.12501300
 C                 -2.46242200   -0.03650700   -1.24440600
 C                 -0.07577700    4.24029500   -0.67669500
 C                  2.77125300    2.35777500   -0.52500700
 C                  1.75672900    2.59192400    1.79658800
 H                  1.97010100    0.78529800    0.67477600
 C                 -2.48337200    3.14226100   -1.72252300
 C                 -3.80582600    0.20275800   -0.55858900
 C                 -2.60863500   -0.19095700   -2.75626300
 H                 -2.04767900   -0.97184100   -0.84871300
 C                 -1.04198500    5.04932700   -1.26689900
 H                  0.83596700    4.67250800   -0.28037600
 C                  4.16327000    2.35393000    0.10077300
 H                  2.51416700    3.37652500   -0.84220400
 H                  2.74838200    1.72621800   -1.42110900
 C                  3.16031200    2.56435700    2.39771000
 H                  1.44244500    3.63361600    1.64696000
 H                  1.03128000    2.13490100    2.48126700
 C                 -2.22566200    4.50812800   -1.78524000
 H                 -3.40318400    2.73607500   -2.12727000
 C                 -4.75142900   -0.95435000   -0.87252700
 H                 -4.25381800    1.14124000   -0.91026800
 H                 -3.65616300    0.30111000    0.52123600
 C                 -3.56717800   -1.33890700   -3.06762600
 H                 -2.99286700    0.73942000   -3.19630700
 H                 -1.62362100   -0.37603100   -3.19863200
 H                 -0.87099500    6.12061100   -1.32728900
 C                  4.19050500    3.12327000    1.41904100
 H                  4.88588200    2.77761200   -0.60778700
 H                  4.47247800    1.31726300    0.28045300
 H                  3.17287600    3.12802800    3.33875400
 H                  3.42574500    1.52612100    2.64454100
 H                 -2.95913100    5.16517900   -2.24442400
 C                 -4.91722200   -1.14534000   -2.37913900
 H                 -5.72361900   -0.77866200   -0.39602900
 H                 -4.34746700   -1.87590500   -0.42763200
 H                 -3.69870900   -1.43057800   -4.15269100
 H                 -3.11542200   -2.28181800   -2.72613800
 H                  5.19397400    3.07879900    1.86072300
 H                  3.97526000    4.18684600    1.23259100
 H                 -5.57294100   -2.00086600   -2.58452500
 H                 -5.41539200   -0.25957100   -2.80202000
 H                  6.63852000   -0.88860200    0.86773100
 C                 -0.32127800   -3.82773300    2.35912000
 H                  0.66618200   -4.00056800    2.80652800
 H                 -1.05667300   -3.76424700    3.16752700
 H                 -0.55442200   -4.70741900    1.74480800
 C                 -2.09371400   -0.89463800    2.42572600
 C                 -2.07480600    0.45635400    2.80814100
 C                 -3.21854600   -1.66787700    2.75896400
 C                 -3.13278600    1.01070000    3.51936300
 H                 -1.22102600    1.06590400    2.52362300
 C                 -4.28497300   -1.10651000    3.45531400
 H                 -3.26209800   -2.70671800    2.44082900
 C                 -4.24578700    0.23294400    3.84226700
 H                 -3.09810200    2.05853000    3.80824300
 H                 -5.15316800   -1.71671500    3.69349800
 H                 -5.08048700    0.67027700    4.38426300

84
INT3-I, -2012.43468 a.u.
 Ni                -0.90542200   -0.56238900   -0.15557000
 C                 -0.76185100   -1.31596100    1.57477600
 C                 -1.46455300   -2.46258800    1.75460800
 C                 -2.34761500   -2.87602600    0.60758300
 H                 -3.31915600   -3.24754100    0.96580000
 H                 -1.90179700   -3.71977100    0.06519900
 C                 -2.49433000   -1.65190300   -0.29137700
 C                 -3.76789800   -0.92211200   -0.00321000
 F                 -3.82433200    0.35899100   -0.45343000
 F                 -4.85045600   -1.53866000   -0.56508100
 F                 -4.03813000   -0.85883200    1.31661700
 C                 -1.94328800   -1.60924600   -1.64083100
 C                 -1.35493400   -2.73120000   -2.29188900
 C                 -1.71171300   -0.32929300   -2.23738000
 C                 -0.63818500   -2.58930500   -3.46008800
 C                 -0.97074200   -0.21189000   -3.42931600
 C                 -0.43209000   -1.32381800   -4.04187700
 H                 -2.24735800    0.54424900   -1.87859800
 H                 -0.22822700   -3.47446200   -3.94171000
 H                 -0.84200000    0.77334800   -3.87210500
 H                 -1.50301900   -3.72365500   -1.87835800
 C                  0.61958100    0.56976600   -0.25674800
 N                  1.90841000    0.19942300   -0.45686000
 N                  0.60247400    1.92769200   -0.29017200
 C                  2.71554100    1.31217400   -0.65842400
 C                  2.30429000   -1.20587700   -0.50131600
 C                  1.87088000    2.43083700   -0.54762000
 C                 -0.63417000    2.68308400   -0.11666800
 C                  4.07024300    1.46100800   -0.95173600
 C                  2.64421900   -1.66111900   -1.91764400
 C                  3.42014100   -1.54382900    0.48294300
 H                  1.39864800   -1.73759800   -0.17972400
 C                  2.36071600    3.72461500   -0.71991000
 C                 -0.57104500    3.67617100    1.04158300
 C                 -1.08679800    3.36091400   -1.40814800
 H                 -1.37435300    1.91260300    0.14373200
 C                  4.55597400    2.75344100   -1.11958200
 H                  4.72949500    0.60742600   -1.05844900
 C                  2.90007600   -3.16668000   -1.92683300
 H                  3.53598400   -1.12894200   -2.27825600
 H                  1.81694900   -1.40438500   -2.58762300
 C                  3.65488300   -3.05309400    0.47938900
 H                  4.35175000   -1.03877700    0.19845100
 H                  3.14928100   -1.18750800    1.48149700
 C                  3.71464700    3.86839100   -1.00395000
 H                  1.71824800    4.59477300   -0.64716300
 C                 -1.94585400    4.30911600    1.24856600
 H                  0.16051200    4.46535200    0.82683900
 H                 -0.22772600    3.16511000    1.94675600
 C                 -2.45598100    4.00744200   -1.20473500
 H                 -0.35497100    4.12477800   -1.70487900
 H                 -1.11846800    2.62260000   -2.21783000
 H                  5.60788800    2.89833500   -1.34975800
 C                  3.98399700   -3.55969800   -0.92428500
 H                  3.17531100   -3.49340200   -2.93737600
 H                  1.96331100   -3.68492700   -1.67378100
 H                  4.46189600   -3.30670700    1.17772700
 H                  2.74971900   -3.55936800    0.84691200
 H                  4.12398100    4.86497400   -1.14453700
 C                 -2.44228600    4.98322300   -0.02940600
 H                 -1.90200700    5.03283100    2.07140000
 H                 -2.66076000    3.53015500    1.55199100
 H                 -2.76765900    4.51809800   -2.12390400
 H                 -3.20009800    3.22022200   -1.01445100
 H                  4.11452100   -4.64907900   -0.91453700
 H                  4.94559500   -3.13096400   -1.24480900
 H                 -3.44478600    5.39996700    0.12659100
 H                 -1.78282300    5.83088500   -0.26993100
 H                  0.13581000   -1.23038300   -4.96363000
 C                 -1.48790800   -3.32746300    2.98164500
 H                 -1.07038000   -4.32489600    2.77913400
 H                 -0.92730000   -2.88882400    3.81106000
 H                 -2.52390700   -3.48601000    3.31305500
 C                  0.12443900   -0.75123800    2.60576200
 C                  1.18814300   -1.47769200    3.16244700
 C                 -0.06408100    0.56654600    3.04993600
 C                  2.02884600   -0.91088100    4.11908600
 H                  1.36075200   -2.49805200    2.82667600
 C                  0.76845500    1.13587100    4.00689800
 H                 -0.89330000    1.13357600    2.63340500
 C                  1.82619100    0.40038600    4.54481700
 H                  2.84904600   -1.49627900    4.52991100
 H                  0.59398000    2.15796300    4.33756200
 H                  2.48365300    0.84547900    5.28753800

84
TS3-I, -2012.40939 a.u.
 Ni                 0.49706700   -0.75721300   -0.51918200
 C                  0.14401000   -1.66671600    1.08749800
 C                  0.57242100   -2.94952400    1.05638400
 C                  0.43542100   -3.97648900    2.14308400
 H                  0.02101500   -3.55585400    3.06266500
 H                 -0.21064000   -4.80966400    1.82930100
 H                  1.41420100   -4.41916400    2.37987700
 C                  1.31474900   -3.37990300   -0.18580900
 H                  0.63566000   -3.89461000   -0.87693500
 H                  2.09696200   -4.11849000    0.05558300
 C                  1.93632000   -2.16476500   -0.86484600
 C                  1.72975700   -1.98928100   -2.24121900
 F                  0.92890100   -0.35113500   -2.38207200
 F                  2.68310200   -1.66875500   -3.09301300
 F                  0.81286000   -2.69498300   -2.86764000
 C                  3.12396000   -1.52492700   -0.23625600
 C                  3.64521800   -2.03313800    0.96492200
 C                  3.73137600   -0.36964700   -0.76344300
 C                  4.72815800   -1.43143100    1.59844100
 C                  4.81782100    0.22603200   -0.13092800
 C                  5.32832300   -0.29821500    1.05489800
 H                  3.34272800    0.07903300   -1.67210600
 H                  5.10093700   -1.85399700    2.52868500
 H                  5.26830700    1.11309000   -0.57111700
 H                  3.18909000   -2.90084500    1.42900600
 C                 -0.55259200   -1.07569300    2.24173800
 C                 -1.72036000   -1.62967700    2.78615100
 C                 -0.05825600    0.10211900    2.82321600
 C                 -2.37040100   -1.02922000    3.86350700
 H                 -2.12934500   -2.53605400    2.34488300
 C                 -0.69907400    0.70237700    3.90088400
 H                  0.85380500    0.53165100    2.41604500
 C                 -1.86527800    0.14162700    4.42490200
 H                 -3.27869400   -1.47668800    4.26193400
 H                 -0.29034600    1.61252500    4.33519400
 H                 -2.37380200    0.61352700    5.26197500
 C                 -0.73598900    0.64465800   -0.30130500
 N                 -2.08040100    0.57785100   -0.44032700
 N                 -0.41249500    1.95528500   -0.19970700
 C                 -2.62803000    1.85543900   -0.47120300
 C                 -2.76130200   -0.69808400   -0.65859700
 C                 -1.55113100    2.74457900   -0.30683900
 C                  0.97459700    2.41003000   -0.11055700
 C                 -3.92648500    2.32827800   -0.65892700
 C                 -3.97182100   -0.90622100    0.24534900
 C                 -3.10666300   -0.90593300   -2.13128500
 H                 -2.00478300   -1.44305000   -0.37954900
 C                 -1.74769400    4.12495800   -0.30652600
 C                  1.41730600    3.09905700   -1.40020200
 C                  1.24271000    3.26779800    1.12343300
 H                  1.55302100    1.48211100   -0.00522000
 C                 -4.11821300    3.70517700   -0.65710600
 H                 -4.76334400    1.65850900   -0.81562700
 C                 -4.50616600   -2.32363800    0.04739700
 H                 -4.76946800   -0.19560000   -0.00139500
 H                 -3.68815900   -0.72938700    1.28761900
 C                 -3.67493000   -2.30932500   -2.33625300
 H                 -3.84059200   -0.15219600   -2.45090500
 H                 -2.20419000   -0.75963000   -2.73695200
 C                 -3.04596000    4.59043900   -0.47988000
 H                 -0.92473100    4.82050300   -0.18997500
 C                  2.89176600    3.48882500   -1.31744200
 H                  0.80684200    3.99632900   -1.57069100
 H                  1.24086100    2.41993300   -2.24227700
 C                  2.72990500    3.60910000    1.19530200
 H                  0.66176800    4.19752500    1.07916700
 H                  0.91549400    2.73428600    2.02231400
 H                 -5.11987900    4.10016800   -0.80232500
 C                 -4.86478100   -2.57720700   -1.41622300
 H                 -5.37996100   -2.48523800    0.69044200
 H                 -3.74143100   -3.04748700    0.36667600
 H                 -3.96234900   -2.44621200   -3.38575300
 H                 -2.88376500   -3.04545900   -2.12990100
 H                 -3.22881600    5.66138600   -0.48696600
 C                  3.19022300    4.32363400   -0.07389300
 H                  3.18200000    4.03192000   -2.22505900
 H                  3.49976600    2.57491300   -1.29038800
 H                  2.92603700    4.22926600    2.07842900
 H                  3.30826600    2.68237300    1.32331400
 H                 -5.22037700   -3.60671300   -1.54799700
 H                 -5.69879600   -1.91801100   -1.70091600
 H                  4.26330300    4.54510200   -0.01655600
 H                  2.67319600    5.29224200   -0.15135800
 H                  6.17536700    0.17124900    1.54852700

84
INT4-I, -2012.42760 a.u.
 Ni                 0.48738100   -0.88113300   -0.26496700
 C                 -0.17189700   -1.48026600    1.42049400
 C                  0.56202500   -2.43314300    2.03701000
 C                  0.32495400   -3.00219500    3.40805300
 H                 -0.46375100   -2.47341300    3.94782500
 H                  0.04634100   -4.06476100    3.35316600
 H                  1.24488700   -2.95314200    4.00794600
 C                  1.73392100   -3.02982900    1.31457900
 H                  1.60089400   -4.12074500    1.23634400
 H                  2.66012600   -2.89506700    1.88497600
 C                  1.92526000   -2.44643400   -0.07336200
 C                  0.99224000   -2.83028300   -1.00332200
 F                  1.18054800   -0.21716100   -1.84257300
 F                  1.10814300   -2.77164900   -2.31631700
 F                  0.03135600   -3.70602100   -0.70622000
 C                  3.19707400   -1.75694100   -0.39396500
 C                  3.82530000   -1.01271100    0.61631000
 C                  3.82080800   -1.84146900   -1.64493700
 C                  5.04637000   -0.38799600    0.39097500
 C                  5.04421000   -1.21779100   -1.86752800
 C                  5.66558900   -0.49210100   -0.85330700
 H                  3.34983700   -2.39100700   -2.45105600
 H                  5.51262200    0.18572100    1.18853800
 H                  5.51351000   -1.29911700   -2.84473700
 H                  3.34254800   -0.90788900    1.58528600
 C                 -1.42134700   -1.01650000    2.06517600
 C                 -2.48763200   -1.91532800    2.23046100
 C                 -1.59587000    0.29026000    2.54363000
 C                 -3.67009600   -1.53224700    2.85978500
 H                 -2.37380300   -2.93161500    1.85884900
 C                 -2.77636000    0.67963200    3.17023300
 H                 -0.78799400    1.00734700    2.43086500
 C                 -3.82163400   -0.23007800    3.33352400
 H                 -4.47721000   -2.25254700    2.97470300
 H                 -2.87971700    1.69959700    3.53395300
 H                 -4.74440900    0.07479900    3.82089800
 C                 -0.49239600    0.71515700   -0.26240800
 N                 -1.76159600    0.87654200   -0.68758600
 N                  0.01897600    1.94087100   -0.02138300
 C                 -2.07709400    2.22948000   -0.74643300
 C                 -2.56851300   -0.26199400   -1.12464700
 C                 -0.93232700    2.91520100   -0.30274000
 C                  1.42847500    2.15154000    0.31040700
 C                 -3.21526700    2.92294800   -1.15537100
 C                 -3.96790300   -0.28814400   -0.52297900
 C                 -2.59340800   -0.37472700   -2.64664500
 H                 -2.02391400   -1.12991500   -0.72999700
 C                 -0.90842200    4.30679300   -0.22491300
 C                  2.15610900    2.87179700   -0.82256900
 C                  1.62054400    2.82890800    1.66438900
 H                  1.84305900    1.13871800    0.37321300
 C                 -3.18512100    4.31119400   -1.08266400
 H                 -4.09458800    2.41161400   -1.52760100
 C                 -4.65403900   -1.59394300   -0.91789400
 H                 -4.56801700    0.54880200   -0.89959800
 H                 -3.90861300   -0.18590900    0.56434500
 C                 -3.31011700   -1.66083100   -3.05507500
 H                 -3.11091800    0.49694100   -3.07297300
 H                 -1.56375900   -0.36229200   -3.02333900
 C                 -2.05175500    4.99297200   -0.61860400
 H                 -0.03296300    4.84525700    0.11958000
 C                  3.63845100    3.02081800   -0.49104700
 H                  1.71370800    3.86375700   -0.98499100
 H                  2.01649600    2.28879900   -1.73909000
 C                  3.11142100    2.95890700    1.97254200
 H                  1.16017500    3.82560600    1.66499800
 H                  1.11667400    2.24435200    2.44388200
 H                 -4.05903800    4.87627500   -1.39479500
 C                 -4.70454300   -1.75319500   -2.43689300
 H                 -5.66521900   -1.62453100   -0.49373600
 H                 -4.10273000   -2.43677600   -0.47581600
 H                 -3.36939900   -1.72384100   -4.14844100
 H                 -2.70905100   -2.52111400   -2.72478600
 H                 -2.06122300    6.07843500   -0.57218000
 C                  3.84824300    3.70161500    0.85973400
 H                  4.13875300    3.58600800   -1.28715900
 H                  4.10095600    2.02529100   -0.47499300
 H                  3.24860300    3.46773800    2.93456900
 H                  3.54310700    1.95331400    2.08328100
 H                 -5.17381800   -2.70835400   -2.70423400
 H                 -5.34123100   -0.96129000   -2.86000100
 H                  4.91902600    3.76316200    1.09234200
 H                  3.47815900    4.73722300    0.81037900
 H                  6.62160300   -0.00656800   -1.03255200

84
INT5-I, -2012.42352 a.u.
 Ni                 0.29429900    0.82756500   -0.51148500
 C                  0.84782100    0.48318400    1.22988100
 C                  1.93488300    1.25476500    1.43493200
 C                  2.76123500    1.32356600    2.68868900
 H                  2.27279400    0.81652200    3.52443100
 H                  3.74863600    0.86312800    2.54451400
 H                  2.94163300    2.36973000    2.97246200
 C                  2.43834400    2.14594200    0.30863600
 H                  2.51435800    3.18311100    0.65698100
 H                  1.74250500    2.20792600   -0.55562500
 C                  3.77630300    1.66962200   -0.20887500
 C                  4.86328300    2.41905100   -0.06715700
 F                  0.16154100    1.45560300   -2.22548400
 F                  6.08272600    2.09765000   -0.47519000
 F                  4.89387400    3.61955400    0.50087700
 C                  3.84995100    0.32126200   -0.81701000
 C                  4.69908800   -0.66133600   -0.29694600
 C                  3.01479800   -0.00267100   -1.89405300
 C                  4.72490900   -1.93970400   -0.84868800
 C                  3.04293500   -1.28176300   -2.44389800
 C                  3.89675800   -2.25355700   -1.92508400
 H                  2.34267900    0.74177700   -2.31663500
 H                  5.39135100   -2.69243300   -0.43444300
 H                  2.39451500   -1.51203500   -3.28583100
 H                  5.33840400   -0.42186400    0.54945900
 C                  0.34652500   -0.47278200    2.22801100
 C                  1.17145700   -1.50905200    2.69441200
 C                 -0.96311000   -0.40370600    2.72609300
 C                  0.71206400   -2.42773100    3.63539100
 H                  2.18119600   -1.59221000    2.29828800
 C                 -1.42366500   -1.31666600    3.67019200
 H                 -1.62284600    0.38257300    2.36904600
 C                 -0.58780300   -2.33465000    4.13099700
 H                  1.37053400   -3.22296800    3.97778500
 H                 -2.44191100   -1.23652100    4.04410200
 H                 -0.94943000   -3.05215600    4.86332400
 C                 -1.35798800    0.07470700   -0.40236100
 N                 -1.70302200   -1.22753400   -0.49035000
 N                 -2.49763000    0.79876400   -0.32941400
 C                 -3.08900300   -1.35000200   -0.49699400
 C                 -0.71594700   -2.29979900   -0.63073600
 C                 -3.60007400   -0.04489300   -0.38909900
 C                 -2.49544300    2.26152500   -0.28322700
 C                 -3.94174600   -2.44745800   -0.60987300
 C                 -0.85966900   -3.37326000    0.44375600
 C                 -0.73281200   -2.88753100   -2.04048500
 H                  0.24709400   -1.79550700   -0.47849100
 C                 -4.97313200    0.19638700   -0.37695600
 C                 -3.05834700    2.86345200   -1.56747300
 C                 -3.16722400    2.80675100    0.97414400
 H                 -1.43000400    2.52059200   -0.23631300
 C                 -5.31028200   -2.20341500   -0.59590300
 H                 -3.56487400   -3.45789400   -0.71423800
 C                  0.25904300   -4.39994800    0.29285800
 H                 -1.82478800   -3.88583400    0.34829800
 H                 -0.83740800   -2.91028500    1.43340100
 C                  0.35222900   -3.95383000   -2.18228300
 H                 -1.71732700   -3.32983300   -2.24670900
 H                 -0.58368400   -2.08063600   -2.76844400
 C                 -5.81868100   -0.90217900   -0.47874600
 H                 -5.37719200    1.19942500   -0.30189800
 C                 -2.96332600    4.38675800   -1.51689400
 H                 -4.10711800    2.56383300   -1.69803300
 H                 -2.49021100    2.46460300   -2.41506500
 C                 -3.06389000    4.33099000    0.99971500
 H                 -4.22443100    2.51385800    1.00400900
 H                 -2.69037000    2.37342800    1.86174200
 H                 -5.99757300   -3.04035500   -0.68236800
 C                  0.24440300   -5.02591200   -1.10001300
 H                  0.15829600   -5.17119600    1.06617700
 H                  1.22663900   -3.90615700    0.46529200
 H                  0.29915500   -4.40509900   -3.18082100
 H                  1.33485500   -3.47046200   -2.10456800
 H                 -6.89379000   -0.74583800   -0.47449300
 C                 -3.64267200    4.95015300   -0.27070200
 H                 -3.40576900    4.81524700   -2.42422300
 H                 -1.90303300    4.67856300   -1.51822900
 H                 -3.57524600    4.72130600    1.88795500
 H                 -2.00641600    4.61864700    1.09425000
 H                  1.06404700   -5.74807400   -1.20365200
 H                 -0.69096100   -5.59053100   -1.23350700
 H                 -3.53704700    6.04166500   -0.24068100
 H                 -4.72213600    4.73995500   -0.31738300
 H                  3.91848900   -3.25129300   -2.35724700

128
INT6-I, -3372.96688 a.u.
 Ni                 0.61162500   -0.08176200    0.30693900
 C                  1.50578000    0.67984600   -1.19210900
 C                  2.12747600    1.87813300   -1.23161300
 C                  2.91192400    2.39264600   -2.41454600
 H                  2.84948800    1.72962300   -3.27970600
 H                  2.56616700    3.38898300   -2.72159700
 H                  3.97484500    2.50943600   -2.15322900
 C                  2.15981400    2.81605500   -0.04405600
 H                  3.17932200    2.83408400    0.35686000
 H                  1.51741200    2.42484900    0.75263200
 C                  1.76449800    4.24690100   -0.34221400
 C                  2.66913000    5.21418600   -0.22310700
 F                  2.47322000    6.50267300   -0.47200700
 F                  3.93398300    5.03826800    0.15375800
 C                  0.38127400    4.59349300   -0.74976800
 C                 -0.23258000    3.95695600   -1.83791900
 C                 -0.34480000    5.56239100   -0.04567300
 C                 -1.52577400    4.29994800   -2.22068700
 C                 -1.63827200    5.90470700   -0.43037900
 C                 -2.23101700    5.27859800   -1.52423800
 H                  0.11047100    6.04845500    0.81374400
 H                 -1.98672500    3.79421500   -3.06564100
 H                 -2.18506900    6.65904500    0.13022000
 H                  0.30255200    3.18673000   -2.38341200
 C                  1.60416800   -0.21964700   -2.37109100
 C                  0.51369700   -0.44678100   -3.22296500
 C                  2.81437400   -0.86231900   -2.68159700
 C                  0.63772000   -1.24445800   -4.35954800
 H                 -0.44010800    0.02414500   -3.00499800
 C                  2.94249300   -1.66213700   -3.81336700
 H                  3.67017000   -0.71193200   -2.02690600
 C                  1.85427900   -1.85196700   -4.66571800
 H                 -0.22282800   -1.38963200   -5.00891200
 H                  3.89624400   -2.13804900   -4.03096100
 H                  1.95142700   -2.47305300   -5.55271800
 C                  2.03429000   -1.32482600    0.42465900
 N                  1.90359200   -2.62172200    0.05899900
 N                  3.29349700   -1.17811900    0.90187000
 C                  3.07529700   -3.32125700    0.30997000
 C                  0.63572000   -3.17956400   -0.40440000
 C                  3.97472800   -2.39191600    0.85679400
 C                  3.78693900    0.06223500    1.49806700
 C                  3.43476300   -4.65691800    0.13294500
 C                  0.71736600   -3.84339000   -1.77313400
 C                  0.02745300   -4.10426900    0.64545000
 H                 -0.01653500   -2.30432300   -0.50204600
 C                  5.25862800   -2.77702300    1.24403800
 C                  3.99589600   -0.11261900    3.00271000
 C                  5.02471500    0.58758300    0.76879000
 H                  2.96925700    0.77373400    1.34982200
 C                  4.71677000   -5.03498000    0.51474400
 H                  2.74620500   -5.38360000   -0.28185800
 C                 -0.68695300   -4.25269000   -2.21200700
 H                  1.35808500   -4.73399900   -1.73680300
 H                  1.16254000   -3.15296100   -2.49276500
 C                 -1.36605700   -4.53661500    0.19961000
 H                  0.66577200   -4.98740800    0.78694700
 H                 -0.00895900   -3.56765700    1.60038000
 C                  5.61515500   -4.10863100    1.06215300
 H                  5.96341500   -2.07702400    1.67749200
 C                  4.54476600    1.16515900    3.62981800
 H                  4.69679700   -0.93568700    3.19290800
 H                  3.03921500   -0.39867400    3.45649400
 C                  5.60873200    1.82354800    1.45410100
 H                  5.79541100   -0.19105900    0.72781600
 H                  4.74971500    0.81191100   -0.26921300
 H                  5.02487900   -6.06909700    0.38764900
 C                 -1.34687900   -5.17432800   -1.18800700
 H                 -0.64224700   -4.73861200   -3.19425600
 H                 -1.29713500   -3.34654400   -2.33844100
 H                 -1.79791700   -5.23025900    0.93276400
 H                 -2.01909400   -3.65293800    0.17545800
 H                  6.60971100   -4.43466700    1.35377300
 C                  5.83938900    1.59463000    2.94496600
 H                  4.70628500    1.01009100    4.70350100
 H                  3.80053300    1.97017800    3.53708100
 H                  6.54390200    2.10566700    0.95527800
 H                  4.92912800    2.67715400    1.33266900
 H                 -2.36926300   -5.42162500   -1.50080300
 H                 -0.79193700   -6.12382400   -1.14391600
 H                  6.23323900    2.50748800    3.40831200
 H                  6.60229100    0.81395800    3.08717200
 H                 -3.24279800    5.53926200   -1.82321600
 C                 -0.92525800    1.36949400    0.58283600
 H                 -1.16953800    1.13027700    1.61134700
 H                 -0.50574900    2.34922200    0.37995300
 C                 -1.45414300    0.65747200   -0.45860300
 C                 -2.32044500   -0.54045000   -0.39116100
 H                 -1.30846900    1.10799100   -1.44126700
 H                 -2.44452900   -0.97386500   -1.38973000
 H                 -1.82581200   -1.30328500    0.21787900
 F                 -0.15466400   -0.96337100    1.83448700
 B                 -3.83593900   -0.32635200    0.31636900
 O                 -4.80582500    0.39080300   -0.49489400
 O                 -3.66640300    0.49108500    1.53903100
 C                 -5.11771800    1.63440700    0.10686800
 C                 -4.72598000    1.42922400    1.61203800
 C                 -4.28643400    2.72485500   -0.56620500
 C                 -6.59490800    1.94023000   -0.11168500
 C                 -4.21815400    2.69064200    2.29866300
 C                 -5.86222700    0.82831300    2.44207700
 H                 -3.21792000    2.57373600   -0.39893100
 H                 -4.55059100    3.72740000   -0.21013400
 H                 -4.46838400    2.68497600   -1.64631300
 H                 -6.78667600    2.06307000   -1.18375700
 H                 -6.88483800    2.87068100    0.39251700
 H                 -7.23376500    1.13244500    0.25429500
 H                 -3.97294700    2.46943200    3.34469700
 H                 -4.98020300    3.47974300    2.29321500
 H                 -3.31620900    3.07094800    1.81195200
 H                 -6.24117800   -0.08510500    1.97865300
 H                 -6.69226700    1.53120500    2.57948000
 H                 -5.47388500    0.56930800    3.43513300
 O                 -4.29677500   -1.68707600    0.75054400
 C                 -5.14152500   -2.54354200    0.00161900
 K                 -2.47757300   -1.49173600    2.76332100
 C                 -6.59026400   -2.04597900    0.01668900
 C                 -4.66863000   -2.68153700   -1.44788400
 C                 -5.09019200   -3.90679800    0.69180100
 H                 -7.24214500   -2.73870500   -0.53085500
 H                 -6.95707100   -1.98071700    1.04796800
 H                 -6.65160300   -1.05789100   -0.44339100
 H                 -4.71375800   -1.71430300   -1.95810900
 H                 -3.63749500   -3.04991200   -1.48617800
 H                 -5.30383600   -3.38961500   -1.99409500
 H                 -4.07566700   -4.31732000    0.67585000
 H                 -5.40816800   -3.80762400    1.73719900
 H                 -5.75766600   -4.62420700    0.19979300

128
TS4-I, -3372.95558 a.u.
 Ni                -0.70023900   -0.09181300   -0.25062200
 C                 -1.61561800    0.87002300    1.10281900
 C                 -2.06420700    2.13919500    0.98923300
 C                 -2.93372300    2.83551300    2.00654200
 H                 -3.16388100    2.19120500    2.85883000
 H                 -2.46464600    3.75252200    2.39157300
 H                 -3.88586100    3.15214600    1.55330900
 C                 -1.76421700    2.96705400   -0.24469600
 H                 -2.66757200    3.05279600   -0.86197300
 H                 -1.01804600    2.43826300   -0.84975000
 C                 -1.26815900    4.37081500    0.03439700
 C                 -2.03968100    5.41338100   -0.25629900
 F                 -1.74324200    6.69145900   -0.04489400
 F                 -3.25401900    5.34116200   -0.79868900
 C                  0.07672300    4.60057100    0.61561200
 C                  0.47067000    3.95468400    1.79606800
 C                  0.99326300    5.44840100   -0.01896400
 C                  1.73889800    4.16573900    2.32991300
 C                  2.26033000    5.66118700    0.51724400
 C                  2.63683900    5.02252300    1.69680400
 H                  0.70946400    5.94007700   -0.94621100
 H                  2.02669800    3.65377200    3.24520600
 H                  2.95644300    6.32311900    0.00750300
 H                 -0.21496800    3.27141400    2.28682200
 C                 -1.91892400    0.08947500    2.32717200
 C                 -0.96902800   -0.02130900    3.35424900
 C                 -3.14569500   -0.56945400    2.51135200
 C                 -1.23424100   -0.74336300    4.51585100
 H                 -0.01171000    0.47906200    3.23648300
 C                 -3.41711300   -1.29045600    3.67121900
 H                 -3.90072800   -0.50895900    1.73225500
 C                 -2.46218200   -1.38296000    4.68336400
 H                 -0.47758600   -0.80445000    5.29543000
 H                 -4.37979800   -1.78545000    3.78193400
 H                 -2.67087400   -1.94770800    5.58875000
 C                 -2.18719000   -1.26598900   -0.42040500
 N                 -2.13074400   -2.56263200   -0.02764300
 N                 -3.43363400   -1.07080600   -0.92064200
 C                 -3.33564400   -3.20508200   -0.27115200
 C                 -0.91007400   -3.15392000    0.51737500
 C                 -4.17883900   -2.24342600   -0.85585600
 C                 -3.85382500    0.20247200   -1.50003400
 C                 -3.77539900   -4.50968000   -0.05109700
 C                 -1.07981100   -3.66100700    1.94542800
 C                 -0.34184600   -4.21711900   -0.41892800
 H                 -0.19994000   -2.31860200    0.54184300
 C                 -5.47717300   -2.56891000   -1.24725500
 C                 -4.06825400    0.08016800   -3.00775000
 C                 -5.06113600    0.79457800   -0.77307300
 H                 -2.99586100    0.85991500   -1.32768100
 C                 -5.07384500   -4.82778200   -0.43570200
 H                 -3.13520300   -5.25778100    0.40242100
 C                  0.26199900   -4.16730000    2.47006800
 H                 -1.81689300   -4.47471600    1.98352500
 H                 -1.45996600   -2.85202000    2.57541400
 C                  0.98559200   -4.73924000    0.12545100
 H                 -1.04930000   -5.05103400   -0.52523800
 H                 -0.21025600   -3.76816000   -1.41017900
 C                 -5.91136300   -3.87240800   -1.02722500
 H                 -6.13528600   -1.84242300   -1.71028200
 C                 -4.47916200    1.42531400   -3.60112300
 H                 -4.84772300   -0.66383300   -3.22073900
 H                 -3.14199100   -0.28767400   -3.46589600
 C                 -5.50046600    2.11331200   -1.40816500
 H                 -5.90120100    0.08918100   -0.79487100
 H                 -4.79834600    0.94851200    0.27950700
 H                 -5.44275700   -5.83712000   -0.27460600
 C                  0.84927500   -5.24450600    1.56033300
 H                  0.14110400   -4.54938800    3.49131100
 H                  0.96058000   -3.32032300    2.53008700
 H                  1.37224100   -5.53381800   -0.52614800
 H                  1.72012500   -3.92290000    0.10230700
 H                 -6.91970100   -4.15165500   -1.32054700
 C                 -5.72636700    1.97242100   -2.91110000
 H                 -4.64909100    1.32037900   -4.67987300
 H                 -3.65425600    2.14350400   -3.48089900
 H                 -6.41175500    2.47087200   -0.91310400
 H                 -4.73480800    2.88037100   -1.23130700
 H                  1.82607300   -5.57278600    1.93901700
 H                  0.19362800   -6.12883000    1.57373700
 H                 -6.00751000    2.94100700   -3.34283200
 H                 -6.56985900    1.28887700   -3.09313700
 H                  3.62623700    5.18654100    2.11689100
 C                  0.99833500    0.96559700   -0.06783100
 H                  1.32867400    0.92761000   -1.10629700
 H                  0.84046700    1.97793700    0.29434100
 C                  1.68456900    0.11468800    0.84161700
 C                  2.35633300   -1.06837900    0.59067200
 H                  1.70154500    0.46154500    1.87891200
 H                  2.68597500   -1.66921300    1.43563700
 H                  2.06335900   -1.63299900   -0.28759600
 F                  0.12142400   -1.05158700   -1.73009400
 B                  4.28093800   -0.70786900   -0.48351800
 O                  5.24915300   -0.30429000    0.43665700
 O                  3.92287700    0.36328800   -1.33758400
 C                  5.39865400    1.11834500    0.33800800
 C                  4.84903200    1.43354800   -1.10001200
 C                  4.58968100    1.78082300    1.44674500
 C                  6.87097000    1.45083200    0.52995200
 C                  4.11941300    2.76060300   -1.21266500
 C                  5.92724100    1.33365100   -2.17782500
 H                  3.51850200    1.62736100    1.31461700
 H                  4.77719900    2.85899500    1.48183300
 H                  4.88642100    1.34480100    2.40669000
 H                  7.16863500    1.20181100    1.55408000
 H                  7.05308900    2.52086400    0.37552800
 H                  7.50762600    0.88422100   -0.15438900
 H                  3.78011600    2.91011300   -2.24423000
 H                  4.78334400    3.59388200   -0.95462700
 H                  3.24424900    2.79644600   -0.56090700
 H                  6.45226800    0.37421100   -2.12392200
 H                  6.66283500    2.14140600   -2.09863700
 H                  5.45082400    1.40517100   -3.16209500
 O                  4.31356800   -1.96551300   -1.11073600
 C                  5.13471500   -3.06794100   -0.70695800
 K                  2.29507100   -1.09540300   -2.90294800
 C                  6.60193400   -2.73434500   -0.97281600
 C                  4.91870500   -3.41101500    0.76475800
 C                  4.69844700   -4.23485200   -1.58632700
 H                  7.23787900   -3.60011600   -0.75374500
 H                  6.74181300   -2.46348200   -2.02591700
 H                  6.92377300   -1.89611000   -0.34946700
 H                  5.18748400   -2.56546100    1.40409500
 H                  3.87291000   -3.67451500    0.95251600
 H                  5.54156800   -4.26879200    1.04362300
 H                  3.63893100   -4.46161900   -1.42452100
 H                  4.84748100   -3.99139100   -2.64518600
 H                  5.28125300   -5.13376600   -1.35774100

128
INT7-I, -3372.98993 a.u.
 Ni                -1.03899600   -0.31493300    0.49275000
 C                 -1.72662700    1.15988400    1.51923800
 C                 -1.37167500    2.45983600    1.40720900
 C                 -1.91352900    3.58231100    2.25865300
 H                 -2.62273700    3.23150600    3.01135800
 H                 -1.09982000    4.10435000    2.78309300
 H                 -2.41882900    4.34369500    1.64509200
 C                 -0.39974600    2.91752000    0.33439400
 H                 -0.98448300    3.35623900   -0.48255500
 H                  0.13745100    2.06676300   -0.10552100
 C                  0.61721600    3.95836100    0.75896600
 C                  0.43162700    5.23162900    0.41636500
 F                  1.21396600    6.25873600    0.73900000
 F                 -0.59313300    5.68745400   -0.29399000
 C                  1.79855100    3.55282200    1.54820200
 C                  1.67133300    2.51582100    2.48663400
 C                  3.07026900    4.12373300    1.36006400
 C                  2.77417400    2.06595900    3.20932100
 C                  4.17084200    3.67401300    2.08743700
 C                  4.02985900    2.64058800    3.01576500
 H                  3.20289100    4.91672700    0.62971700
 H                  2.64797900    1.25795800    3.92626200
 H                  5.14346800    4.13390200    1.92643400
 H                  0.69763600    2.05510500    2.63113800
 C                 -2.78012800    0.77478000    2.48041800
 C                 -2.50945800   -0.08643600    3.55674700
 C                 -4.09770700    1.24851600    2.34979000
 C                 -3.49177600   -0.41586500    4.48715100
 H                 -1.50228700   -0.48337600    3.66404300
 C                 -5.08470000    0.91712100    3.27504200
 H                 -4.33513200    1.89727400    1.50930700
 C                 -4.78687600    0.08629800    4.35527600
 H                 -3.24629400   -1.07067000    5.32119200
 H                 -6.09274700    1.30770000    3.15020500
 H                 -5.55495700   -0.17375000    5.07964000
 C                 -2.49346500   -0.46970800   -0.67285100
 N                 -3.53627000   -1.32400800   -0.46957900
 N                 -2.72213400    0.13940500   -1.86301700
 C                 -4.42633000   -1.27274900   -1.53483400
 C                 -3.51965400   -2.30474000    0.61449100
 C                 -3.90573800   -0.32086400   -2.42921500
 C                 -1.73541800    1.01353500   -2.50013000
 C                 -5.60792300   -1.95578900   -1.81902500
 C                 -4.77429200   -2.28469400    1.48027300
 C                 -3.21313700   -3.70267600    0.07704700
 H                 -2.67810100   -1.98328800    1.24292800
 C                 -4.56595900   -0.01746300   -3.61897300
 C                 -1.17591400    0.37658800   -3.77266700
 C                 -2.28330600    2.41678000   -2.74670300
 H                 -0.90134900    1.07760300   -1.79150000
 C                 -6.26127100   -1.65266600   -3.00998900
 H                 -6.01302200   -2.70268100   -1.14627900
 C                 -4.63907900   -3.29468000    2.61795200
 H                 -5.65931200   -2.53701900    0.88258700
 H                 -4.92504100   -1.27707200    1.87635300
 C                 -3.09720300   -4.70597600    1.22207700
 H                 -4.01072000   -4.01877700   -0.60971700
 H                 -2.28576800   -3.66732900   -0.50675200
 C                 -5.74997500   -0.69490400   -3.89474900
 H                 -4.17757400    0.71600500   -4.31582400
 C                 -0.10644600    1.28023600   -4.38108500
 H                 -1.97924700    0.19788000   -4.50099700
 H                 -0.74758000   -0.59976600   -3.51469800
 C                 -1.20428500    3.30048700   -3.37069100
 H                 -3.15046100    2.37984900   -3.41972900
 H                 -2.64089800    2.83655900   -1.79821600
 H                 -7.18502500   -2.17020900   -3.25431300
 C                 -4.35044000   -4.69900400    2.09426000
 H                 -5.55120500   -3.28628700    3.22724200
 H                 -3.82242800   -2.97532800    3.27981600
 H                 -2.90856700   -5.70983400    0.82133900
 H                 -2.22548200   -4.44570800    1.84166300
 H                 -6.28345700   -0.47641500   -4.81587700
 C                 -0.65504300    2.67882700   -4.65310100
 H                  0.27732100    0.83023700   -5.30655600
 H                  0.72089800    1.33988400   -3.66083700
 H                 -1.61013600    4.30172300   -3.56401100
 H                 -0.37816500    3.41916900   -2.65670700
 H                 -4.23620200   -5.40232000    2.92901600
 H                 -5.20698000   -5.05235600    1.49994600
 H                  0.13120500    3.31951800   -5.07350700
 H                 -1.45653000    2.62790300   -5.40763600
 H                  4.88952500    2.29135900    3.58279300
 C                  0.67506700   -0.51863800    1.52771200
 H                  1.25145900    0.25504100    1.02705800
 H                  0.72726700   -0.51841000    2.61338600
 C                  0.36659400   -1.70789000    0.83352400
 C                  0.10816000   -1.65642200   -0.54209200
 H                  0.04151200   -2.58179500    1.40358500
 H                 -0.28355700   -2.53437500   -1.05048700
 H                  0.58953600   -0.88168500   -1.15219400
 F                  1.38724500    0.96608300   -1.59323400
 K                  3.47707300    1.19963200   -0.45784300
 O                  4.71459800   -1.07603800    0.50883500
 B                  4.70829700   -1.75748000   -0.69426700
 C                  5.13185300   -2.01678600    1.52321200
 O                  4.92848300   -3.10200800   -0.55731800
 O                  4.49153800   -1.04053300   -1.81867300
 C                  4.79490600   -3.39527400    0.85610100
 C                  4.35973700   -1.72395200    2.79579200
 C                  6.62527500   -1.80625600    1.73898800
 C                  4.12963100   -1.57666800   -3.11903000
 C                  3.35118100   -3.82607200    1.08140600
 C                  5.74761000   -4.51987400    1.21164300
 H                  4.66000000   -0.74765000    3.19081900
 H                  4.57252000   -2.47941800    3.56050400
 H                  3.28293500   -1.69710000    2.61093400
 H                  7.19394100   -2.00871500    0.82506600
 H                  7.00964900   -2.44910000    2.53740100
 H                  6.79969000   -0.76383900    2.02464300
 C                  5.34546000   -2.27651900   -3.70988100
 C                  2.94647500   -2.52454500   -2.97087600
 C                  3.72616800   -0.35750400   -3.93476000
 H                  2.64811700   -3.02725800    0.82575900
 H                  3.17997800   -4.12095400    2.12196000
 H                  3.13444100   -4.68649600    0.44025400
 H                  5.44051900   -5.43673100    0.69857700
 H                  5.72887200   -4.71282700    2.29022200
 H                  6.77375400   -4.29111300    0.91393100
 H                  5.11759600   -2.64061200   -4.71771200
 H                  6.19097400   -1.58304200   -3.77886800
 H                  5.64137900   -3.13201600   -3.09393900
 H                  3.21415500   -3.40852400   -2.38450000
 H                  2.11248800   -2.01046100   -2.48350900
 H                  2.61474100   -2.85686400   -3.96067800
 H                  2.87681700    0.14793400   -3.45936000
 H                  4.56544400    0.34363000   -4.01626200
 H                  3.43380400   -0.65761800   -4.94673300

128
TS5-I, -3372.95035 a.u.
 Ni                -1.72783000   -0.51083600   -0.27346600
 C                 -1.26060300   -0.43123000    1.67567600
 C                 -1.17888800    0.65163100    2.49275100
 C                 -1.61091000    0.65903500    3.93420700
 H                 -1.73655400   -0.34606700    4.34527800
 H                 -0.88045600    1.19847700    4.55319700
 H                 -2.56597800    1.19114600    4.06109400
 C                 -0.65382600    1.97969300    2.00479500
 H                 -1.44016100    2.73333300    2.14248100
 H                 -0.40667900    1.95826200    0.93608500
 C                  0.58724400    2.44569300    2.73148800
 C                  0.60242300    3.57420900    3.42681900
 F                  1.65242200    4.07100000    4.07530700
 F                 -0.43413200    4.39134900    3.59323000
 C                  1.83478700    1.64880300    2.61621700
 C                  1.96684400    0.41997500    3.27252300
 C                  2.88402400    2.10224600    1.80985300
 C                  3.12790700   -0.33820000    3.12990100
 C                  4.05093500    1.35231800    1.67986900
 C                  4.17545300    0.12850600    2.33719700
 H                  2.76196800    3.03330900    1.26400500
 H                  3.21726300   -1.28949300    3.64996100
 H                  4.86044700    1.72269400    1.05518900
 H                  1.15459600    0.05502600    3.89470600
 C                 -1.87783600   -1.69623300    2.13738200
 C                 -1.22058800   -2.93748600    2.09313000
 C                 -3.19062700   -1.67961100    2.64457700
 C                 -1.83199600   -4.09680300    2.56709300
 H                 -0.20900500   -3.00244700    1.70429900
 C                 -3.79582400   -2.83142100    3.13071200
 H                 -3.73171900   -0.73647100    2.64750400
 C                 -3.11880800   -4.05175100    3.09765500
 H                 -1.29189300   -5.04041600    2.52816400
 H                 -4.80725000   -2.78086500    3.52840800
 H                 -3.59297700   -4.95525800    3.47298200
 C                 -3.37429300    0.22233000   -0.70444700
 N                 -4.55194100   -0.45522200   -0.87943400
 N                 -3.62683500    1.50429300   -1.10138700
 C                 -5.52627400    0.37018800   -1.42484700
 C                 -4.61385700   -1.90444700   -0.72308200
 C                 -4.93103100    1.63923300   -1.55486000
 C                 -2.57158100    2.51377600   -1.16182300
 C                 -6.84077300    0.15113200   -1.83403500
 C                 -5.76538000   -2.37361900    0.16133200
 C                 -4.60887700   -2.60107900   -2.08338000
 H                 -3.67450100   -2.15398900   -0.21080600
 C                 -5.64540400    2.71804800   -2.07293000
 C                 -2.24884000    2.91214500   -2.60112300
 C                 -2.86803000    3.72576400   -0.28221500
 H                 -1.68407100    2.00943200   -0.76215400
 C                 -7.54934200    1.23133700   -2.35589300
 H                 -7.30711100   -0.82475100   -1.76496000
 C                 -5.72018100   -3.89225400    0.31955400
 H                 -6.73031100   -2.08925900   -0.27496100
 H                 -5.69708100   -1.87815200    1.13615700
 C                 -4.58051700   -4.11756700   -1.91124000
 H                 -5.50236100   -2.30908500   -2.65319500
 H                 -3.73642900   -2.25323300   -2.64994800
 C                 -6.96246200    2.49675700   -2.46878200
 H                 -5.19778900    3.69980300   -2.17640600
 C                 -1.07542100    3.89012900   -2.61626200
 H                 -3.12792500    3.36711500   -3.07927900
 H                 -2.00781000    2.00540800   -3.17049600
 C                 -1.69217100    4.70091400   -0.32085500
 H                 -3.77646400    4.23806900   -0.62722600
 H                 -3.06786900    3.38782900    0.74200200
 H                 -8.57549300    1.08378200   -2.68190900
 C                 -5.73570200   -4.59666500   -1.03515200
 H                 -6.56440900   -4.22547800    0.93661000
 H                 -4.80578200   -4.16818100    0.86174100
 H                 -4.61089800   -4.60702700   -2.89284700
 H                 -3.62837300   -4.40774800   -1.44237600
 H                 -7.53928600    3.32210400   -2.87751000
 C                 -1.37191700    5.11654700   -1.75541500
 H                 -0.85598200    4.19021900   -3.64990000
 H                 -0.19194500    3.37668500   -2.20801000
 H                 -1.91722100    5.57854000    0.29884300
 H                 -0.80521600    4.21527900    0.10680800
 H                 -5.68281000   -5.68413100   -0.89703300
 H                 -6.68872100   -4.38989100   -1.54581900
 H                 -0.51193100    5.79856500   -1.76356000
 H                 -2.22395600    5.67531700   -2.17589300
 H                  5.08739600   -0.45556700    2.23785000
 C                  0.17557100   -0.65482800    0.54351400
 H                  0.54709900    0.36516500    0.42827700
 H                  0.76040700   -1.20845900    1.27911400
 C                 -0.03569700   -1.38450000   -0.71086500
 C                 -0.54269300   -0.75438000   -1.87029300
 H                 -0.05783400   -2.47456900   -0.66476100
 H                 -0.78294800   -1.36632600   -2.73856500
 H                 -0.31141800    0.29484300   -2.07301600
 F                  0.92515700    2.11177100   -0.81753700
 K                  2.50048000    0.36808000   -1.37571600
 O                  5.29666000    0.14783100   -1.55753000
 O                  4.31491200   -1.88824900   -0.91450000
 B                  5.43380100   -1.16825300   -1.15779900
 C                  6.60700300    0.58129600   -1.99658800
 C                  4.28982100   -3.26691200   -0.46338400
 O                  6.73950100   -1.57435400   -1.06978000
 C                  7.55249800   -0.38193200   -1.20341600
 C                  6.77509400    2.05148500   -1.66733300
 C                  6.66620300    0.36405200   -3.50392000
 C                  4.93251300   -4.14863300   -1.52671900
 C                  5.00999700   -3.38484200    0.87401100
 C                  2.81409200   -3.59592300   -0.30358400
 C                  7.85642500    0.10945200    0.20658800
 C                  8.83560500   -0.74585900   -1.92432400
 H                  6.06422400    2.64577700   -2.25035200
 H                  7.78591200    2.38870900   -1.92211100
 H                  6.59870600    2.25402700   -0.60845600
 H                  6.54691800   -0.69391300   -3.76145900
 H                  7.61356300    0.71802600   -3.92262700
 H                  5.85365400    0.92429800   -3.97742800
 H                  4.85239300   -5.20248200   -1.23914700
 H                  4.42393000   -4.01775100   -2.48827600
 H                  5.99225000   -3.90655300   -1.65148400
 H                  6.06627800   -3.11659600    0.78083000
 H                  4.53938400   -2.73194300    1.61589600
 H                  4.94831100   -4.41572700    1.23891700
 H                  2.35274800   -2.92995000    0.43293900
 H                  2.28463100   -3.47480800   -1.25410000
 H                  2.68873700   -4.62964500    0.03511500
 H                  6.94257900    0.38880000    0.74112400
 H                  8.52665700    0.97479400    0.19379500
 H                  8.34424000   -0.69484000    0.76597900
 H                  9.42959400   -1.42147400   -1.30080500
 H                  9.43502300    0.15054700   -2.11875100
 H                  8.63611500   -1.24720800   -2.87430200

128
INT8-I, -3372.98949 a.u.
 Ni                -2.15625400   -0.30020800    0.60556200
 C                 -0.49392300    1.57160700    1.41738700
 C                 -0.46450000    2.90045200    1.19063000
 C                 -1.40522100    3.87423700    1.84302800
 H                 -2.00071100    3.42089700    2.63845100
 H                 -0.83713800    4.70695400    2.27799700
 H                 -2.09234600    4.32127300    1.10914000
 C                  0.54977800    3.54767900    0.26638800
 H                  0.07061700    4.40129100   -0.22786400
 H                  0.86300000    2.86097100   -0.53234600
 C                  1.77581800    4.03835200    1.00478200
 C                  1.88498300    5.31551100    1.35637200
 F                  2.91964000    5.87062100    1.98117800
 F                  0.97987300    6.25909600    1.10497000
 C                  2.86908800    3.08834700    1.31623800
 C                  3.39945300    2.97283200    2.60636900
 C                  3.38348300    2.27663400    0.29498600
 C                  4.43772200    2.08249100    2.87245600
 C                  4.42575000    1.39361400    0.56474300
 C                  4.96057900    1.29387400    1.84933100
 H                  2.94129900    2.30484300   -0.70286500
 H                  4.83702200    2.00563500    3.88109800
 H                  4.82110300    0.77958300   -0.24178700
 H                  2.98901200    3.58010700    3.40918000
 C                 -1.57285000    0.87727800    2.19224700
 C                 -1.24659900    0.12341000    3.36552800
 C                 -2.95883700    1.10420000    1.92433500
 C                 -2.21767800   -0.36713600    4.20328400
 H                 -0.19515300   -0.03667700    3.59797900
 C                 -3.94346200    0.62199900    2.83468800
 H                 -3.24616400    1.87446800    1.21340500
 C                 -3.58825500   -0.11496900    3.93757400
 H                 -1.93451800   -0.93254400    5.08837400
 H                 -4.98789600    0.86371000    2.64826500
 H                 -4.34976100   -0.48137600    4.62235100
 C                 -3.68211700   -0.41152300   -0.48646300
 N                 -4.71927200   -1.29090300   -0.39699500
 N                 -3.94369600    0.36032200   -1.57872100
 C                 -5.62812600   -1.10028700   -1.42939200
 C                 -4.75987200   -2.29101600    0.66226100
 C                 -5.13030700   -0.02372900   -2.18868900
 C                 -3.02290100    1.41452600   -1.99684700
 C                 -6.81118900   -1.74442400   -1.78483700
 C                 -6.00926700   -2.18547600    1.53249000
 C                 -4.55276000   -3.70524600    0.12512100
 H                 -3.89384600   -2.03388500    1.28869600
 C                 -5.81689500    0.44398400   -3.30720800
 C                 -2.42777200    1.15790200   -3.37920400
 C                 -3.63808500    2.80666400   -1.88665900
 H                 -2.20813900    1.35240700   -1.26251300
 C                 -7.49114500   -1.27709000   -2.90721500
 H                 -7.19742200   -2.58373400   -1.21688600
 C                 -5.92325000   -3.18269000    2.68567400
 H                 -6.90995700   -2.39126900    0.93963600
 H                 -6.09979300   -1.16093700    1.90955500
 C                 -4.48599200   -4.70330900    1.27965400
 H                 -5.37599000   -3.97510000   -0.55100000
 H                 -3.62987600   -3.73042200   -0.46739200
 C                 -7.00369400   -0.19743100   -3.65396700
 H                 -5.44756800    1.27684100   -3.89529200
 C                 -1.38180600    2.22183600   -3.71089900
 H                 -3.22193000    1.16504200   -4.13862200
 H                 -1.98111900    0.15585700   -3.39654300
 C                 -2.58228800    3.86092300   -2.21235400
 H                 -4.48690500    2.90560500   -2.57742600
 H                 -4.03407200    2.95005500   -0.87314700
 H                 -8.41714700   -1.76098200   -3.20590500
 C                 -5.72109800   -4.60743300    2.17333100
 H                 -6.82914400   -3.12097900    3.30130800
 H                 -5.07999200   -2.90456800    3.33484400
 H                 -4.37286900   -5.72197300    0.88833000
 H                 -3.58856600   -4.49502700    1.88099500
 H                 -7.55809900    0.14712300   -4.52271900
 C                 -1.96769500    3.62754600   -3.59104100
 H                 -1.00498900    2.05757100   -4.72867600
 H                 -0.51457700    2.10995700   -3.04209300
 H                 -3.02264400    4.86403600   -2.14923300
 H                 -1.78938200    3.81273300   -1.45378700
 H                 -5.63424900   -5.30538600    3.01550000
 H                 -6.60849000   -4.91562400    1.59975800
 H                 -1.18889200    4.37531300   -3.78554700
 H                 -2.74391700    3.77209400   -4.35930400
 H                  5.77847300    0.60646000    2.05431300
 C                  0.48140900    0.57484900    0.82788500
 H                  0.83769200    0.95312000   -0.14033000
 H                  1.36814200    0.47312200    1.47331600
 C                 -0.23313200   -0.76089000    0.67256700
 C                 -0.82653400   -1.19561700   -0.53013100
 H                 -0.05715800   -1.50827000    1.44698600
 H                 -1.04936300   -2.25295200   -0.68104500
 H                 -0.71932600   -0.61086400   -1.44699900
 F                  1.55240200    1.44331000   -2.07388100
 K                  2.21929000   -0.80714800   -1.50642400
 O                  4.94918600   -1.43307000   -1.66183000
 O                  3.92535400   -2.48810000    0.16582900
 B                  5.04576100   -2.25678200   -0.55733600
 C                  6.20591500   -1.54310300   -2.37417100
 C                  3.87727500   -3.22910700    1.41314600
 O                  6.30884600   -2.74262700   -0.35037100
 C                  7.18559200   -2.00957600   -1.24317500
 C                  6.53789300   -0.19670100   -2.98707400
 C                  6.00838100   -2.59152300   -3.46204900
 C                  4.26238200   -4.67793000    1.14399300
 C                  4.80485200   -2.57659100    2.43036500
 C                  2.43160700   -3.12319800    1.87141400
 C                  7.76823600   -0.85204900   -0.44163200
 C                  8.29129700   -2.93750500   -1.70738700
 H                  5.79472000    0.05637800   -3.74985900
 H                  7.52161400   -0.22626600   -3.46869800
 H                  6.53863000    0.60073000   -2.24035900
 H                  5.76037900   -3.56982900   -3.03612000
 H                  6.90459600   -2.69986500   -4.08098800
 H                  5.18268100   -2.28110900   -4.11032300
 H                  4.16717100   -5.26838800    2.06163500
 H                  3.60133200   -5.11449100    0.38703300
 H                  5.29651800   -4.75135300    0.79415300
 H                  5.84921700   -2.63663200    2.11065100
 H                  4.53403600   -1.52465500    2.56852500
 H                  4.71198800   -3.08409200    3.39658700
 H                  2.16160900   -2.07626500    2.04270700
 H                  1.75287000   -3.53631200    1.11746100
 H                  2.28618300   -3.67436000    2.80618500
 H                  6.98975700   -0.16194400   -0.10121700
 H                  8.49601600   -0.28445200   -1.03000300
 H                  8.27684200   -1.25237400    0.44098200
 H                  8.91994600   -3.21560700   -0.85561900
 H                  8.92599200   -2.43845900   -2.44813700
 H                  7.89145200   -3.85363100   -2.14840000

91
INT9-I, -2029.76190 a.u.
 Ni                 0.67045100   -0.68749500    0.43484700
 C                 -1.90984900   -0.44912300   -0.11299500
 C                 -2.65715700    0.46039600   -0.76987600
 C                 -2.61390800    0.66791200   -2.25753500
 H                 -2.05719500   -0.11660500   -2.77438500
 H                 -3.63487800    0.68505900   -2.66346100
 H                 -2.16117200    1.63577500   -2.51865800
 C                 -3.70057700    1.29854800   -0.06706500
 H                 -3.70666900    2.31286800   -0.48453200
 H                 -3.47681600    1.38868800    1.00210100
 C                 -5.07801200    0.68606100   -0.20914200
 C                 -6.04650600    1.29246000   -0.88046000
 F                 -7.27041700    0.81586600   -1.06579600
 F                 -5.94483300    2.47969000   -1.47158200
 C                 -5.31062900   -0.64563100    0.40594900
 C                 -4.99438100   -1.81354300   -0.29522400
 C                 -5.75863400   -0.74465100    1.72632200
 C                 -5.11968200   -3.05845600    0.31644800
 C                 -5.88700800   -1.98963400    2.33824100
 C                 -5.56244600   -3.14891400    1.63549000
 H                 -5.99982000    0.16241700    2.27632200
 H                 -4.86729300   -3.95925200   -0.23791300
 H                 -6.23615500   -2.05379700    3.36584600
 H                 -4.63473400   -1.74062500   -1.31802100
 C                 -0.85662400   -1.28668800   -0.77430700
 C                 -1.02822300   -2.70961800   -0.83767700
 C                  0.18544000   -0.71402700   -1.57263900
 C                 -0.21787700   -3.50009200   -1.61257600
 H                 -1.83836800   -3.15556800   -0.26344100
 C                  0.98324900   -1.55854100   -2.40149500
 H                  0.16930500    0.35119300   -1.79042900
 C                  0.80667500   -2.91918400   -2.40654300
 H                 -0.37416200   -4.57624900   -1.63664400
 H                  1.73068100   -1.09897800   -3.04531700
 H                  1.42751200   -3.55160000   -3.03710100
 C                  2.23805600    0.32672300    0.23460500
 N                  3.52477200   -0.10568600    0.12910800
 N                  2.30255300    1.68908000    0.19788500
 C                  4.40837100    0.96283200    0.04435800
 C                  3.83425300   -1.53036100    0.12676200
 C                  3.61517200    2.12578600    0.08415100
 C                  1.09132400    2.49439100    0.28358600
 C                  5.79541100    1.04351700   -0.05503800
 C                  4.52866400   -1.98024400   -1.15586100
 C                  4.59948700   -1.95736100    1.37690500
 H                  2.84348100   -2.00581300    0.15440100
 C                  4.19062900    3.39228300    0.01636400
 C                  1.04087600    3.35387800    1.54380600
 C                  0.83229400    3.31340300   -0.97828400
 H                  0.29370300    1.74133200    0.36176700
 C                  6.36741600    2.31218500   -0.12093200
 H                  6.41866600    0.15624600   -0.07715300
 C                  4.71612600   -3.49562100   -1.14044600
 H                  5.50725200   -1.49196000   -1.25392000
 H                  3.92617000   -1.67154200   -2.01740000
 C                  4.79927600   -3.47184500    1.37949100
 H                  5.57651600   -1.45577000    1.41100700
 H                  4.04263700   -1.63504400    2.26525000
 C                  5.57782200    3.46798300   -0.08758000
 H                  3.58919900    4.29448700    0.04546200
 C                 -0.31584800    4.04928300    1.64103500
 H                  1.84024600    4.10703500    1.52503700
 H                  1.22033200    2.72000100    2.42044000
 C                 -0.52361600    4.00893100   -0.87166300
 H                  1.62267500    4.06348100   -1.11719800
 H                  0.86397000    2.65336800   -1.85403500
 H                  7.44741600    2.40320200   -0.19860400
 C                  5.48485400   -3.94721500    0.09992000
 H                  5.23489500   -3.81707000   -2.05202700
 H                  3.72712000   -3.97702200   -1.15333000
 H                  5.38004300   -3.77088100    2.26071400
 H                  3.81856200   -3.96225500    1.46778200
 H                  6.05329000    4.44358100   -0.14107600
 C                 -0.61153900    4.86982200    0.38693700
 H                 -0.34816300    4.68590700    2.53358400
 H                 -1.10019500    3.28779900    1.76852100
 H                 -0.70628900    4.61587900   -1.76683900
 H                 -1.31307000    3.24390100   -0.84096900
 H                  5.58514800   -5.03977100    0.10773600
 H                  6.50595400   -3.53804800    0.06207800
 H                 -1.60406700    5.33145300    0.46094800
 H                  0.11403500    5.69403000    0.31409800
 H                 -5.65582600   -4.12070600    2.11397500
 C                 -1.96390400   -0.72856600    1.37868100
 H                 -2.16289800    0.19130800    1.94338900
 H                 -2.79134100   -1.41147500    1.61956100
 C                 -0.62879800   -1.32080500    1.80206100
 C                  0.40016600   -0.57304500    2.39064800
 H                 -0.58537900   -2.40758100    1.88563000
 H                  1.18864200   -1.07443700    2.95150900
 H                  0.23832900    0.46976100    2.67047800

43
P1, -1010.75358 a.u.
 C                 -1.16649400   -0.22374500    0.50359100
 C                 -0.33879900   -1.25725300    0.25252000
 C                 -0.61994600   -2.33293900   -0.75715100
 H                 -1.47566900   -2.10194600   -1.39527100
 H                  0.25840600   -2.48252100   -1.39965400
 H                 -0.81233200   -3.29651000   -0.26515200
 C                  1.00807800   -1.39525400    0.92692800
 H                  1.17371700   -2.44881000    1.18018200
 H                  1.03471900   -0.83789500    1.86863400
 C                  2.13131400   -0.90878800    0.03615300
 C                  3.05034500   -1.73730700   -0.43990400
 F                  4.05762200   -1.39506600   -1.23081900
 F                  3.10760400   -3.04245100   -0.19586700
 C                  2.18042300    0.53622300   -0.30562000
 C                  1.39311600    1.04712200   -1.34275700
 C                  2.95249400    1.41657700    0.45888800
 C                  1.37550600    2.41466100   -1.60633100
 C                  2.93614900    2.78442300    0.19485700
 C                  2.14334600    3.28648300   -0.83582100
 H                  3.56477900    1.02274400    1.26730100
 H                  0.76108000    2.79969200   -2.41674200
 H                  3.54187500    3.45820000    0.79575900
 H                  0.78953800    0.36798100   -1.93869800
 C                 -2.50747300   -0.11885300   -0.12780000
 C                 -2.83737400    0.99534500   -0.91158300
 C                 -3.48082000   -1.10638600    0.06627400
 C                 -4.09357600    1.10812000   -1.50066200
 H                 -2.09259600    1.77215300   -1.07405800
 C                 -4.74189900   -0.99242300   -0.51529100
 H                 -3.24153900   -1.96761300    0.68586600
 C                 -5.05200900    0.11439300   -1.30307900
 H                 -4.32556000    1.97419500   -2.11603100
 H                 -5.48479000   -1.76894900   -0.34893600
 H                 -6.03523700    0.20448500   -1.75806500
 H                  2.12724300    4.35405100   -1.04075400
 C                 -0.82748000    0.89694100    1.47035900
 H                  0.24578100    1.10649200    1.49144700
 H                 -1.31073500    1.81599600    1.11226000
 C                 -1.32545100    0.59287000    2.85365600
 C                 -0.56869900    0.61159500    3.95238500
 H                 -2.38125100    0.32763200    2.93230000
 H                 -0.97750500    0.37678100    4.93192600
 H                  0.48854500    0.87065700    3.91019000

37
tBuOB(Pin)��KF, -1343.21506 a.u.
 F                 -3.34556600    1.61184400    1.27151700
 K                 -1.73911600    2.30776300   -0.32057200
 O                  0.82274800    0.95135900   -0.47428400
 B                  0.20683400   -0.28469300   -0.34424100
 C                  2.24402700    0.71429600   -0.34258300
 O                  1.06124400   -1.26870800    0.08144500
 O                 -1.10664800   -0.37446600   -0.63608200
 C                  2.27893800   -0.60711600    0.49625200
 C                  2.88361900    1.91067600    0.33520700
 C                  2.80091700    0.53883100   -1.75052300
 C                 -1.99265900   -1.45724000   -0.22250700
 C                  2.16380300   -0.36255000    1.99635700
 C                  3.45452300   -1.51682700    0.19646100
 H                  2.81602500    2.78729900   -0.31764800
 H                  3.94440600    1.71939000    0.53191000
 H                  2.39167200    2.14878800    1.28150500
 H                  2.35454400   -0.32667200   -2.25164700
 H                  3.88803600    0.41053400   -1.73879900
 H                  2.56739400    1.43118800   -2.34006400
 C                 -1.54453300   -2.74646100   -0.89630600
 C                 -1.96834800   -1.55122300    1.29698000
 C                 -3.37268300   -1.02686600   -0.69239400
 H                  1.32276000    0.29794700    2.23316800
 H                  3.07946300    0.07926700    2.40260700
 H                  1.99212100   -1.31962000    2.49852800
 H                  3.39524400   -2.41242700    0.82293600
 H                  4.40080600   -1.01028600    0.41751500
 H                  3.46175600   -1.83416000   -0.84903400
 H                 -2.24047000   -3.55476300   -0.64657700
 H                 -1.53767200   -2.62683900   -1.98582500
 H                 -0.54306500   -3.04006000   -0.56771000
 H                 -0.97112600   -1.82010000    1.66220000
 H                 -2.28610600   -0.59192700    1.72373700
 H                 -2.66996300   -2.32413400    1.63025700
 H                 -3.67191200   -0.11042900   -0.16567200
 H                 -3.37453800   -0.86211800   -1.77691600
 H                 -4.10462900   -1.81009300   -0.46635600

84
COM2-VI, -2012.41726 a.u.
 Ni                -0.70658300   -0.54553900   -0.03040400
 C                 -0.77029900   -1.06298900   -1.86542000
 C                 -1.86766500   -1.39746700   -1.31514800
 C                 -2.02301800   -0.93817200    1.35915900
 H                 -1.81434500   -1.92991900    1.75522000
 H                 -3.06538400   -0.76594700    1.10637300
 C                 -1.21358400    0.15121800    1.77136100
 C                 -0.20537100   -0.11201000    2.84343300
 F                  0.89330300    0.67694200    2.77206900
 F                 -0.71021100    0.08629100    4.09365700
 F                  0.23979900   -1.38755100    2.84033600
 C                 -1.77077300    1.53114100    1.67739000
 C                 -2.70010600    1.82506200    0.66254900
 C                 -1.45442000    2.55749900    2.58053600
 C                 -3.31026900    3.07122600    0.57741500
 C                 -2.07089200    3.80438300    2.49673300
 C                 -3.00812700    4.06997700    1.50225500
 H                 -0.73866000    2.38763400    3.37699400
 H                 -4.02848700    3.26001700   -0.21724600
 H                 -1.81199500    4.57291800    3.22132800
 H                 -2.94354100    1.06369600   -0.07434300
 C                  1.09449000    0.00455900   -0.22029700
 N                  1.60201200    1.19034300   -0.64418300
 N                  2.14681500   -0.85880400   -0.16800300
 C                  2.96743200    1.08776400   -0.88773200
 C                  0.77337800    2.38028600   -0.81771300
 C                  3.31843400   -0.23795500   -0.58096500
 C                  1.99291100   -2.24697600    0.26065000
 C                  3.91913100    1.99310800   -1.35512400
 C                  1.23037200    3.52400700    0.08569500
 C                  0.67292800    2.79156100   -2.28544400
 H                 -0.22225600    2.06556800   -0.48644500
 C                  4.62701600   -0.69205600   -0.73841600
 C                  2.20823500   -3.23782200   -0.88079100
 C                  2.85367100   -2.57860600    1.47761800
 H                  0.93989400   -2.31010600    0.56265900
 C                  5.22510500    1.53758000   -1.50693200
 H                  3.66312600    3.01704600   -1.60180000
 C                  0.33569300    4.74669600   -0.10120500
 H                  2.26965200    3.79481200   -0.13974300
 H                  1.20689600    3.18283200    1.12720100
 C                 -0.23390300    4.01072800   -2.43491900
 H                  1.66869400    3.02585200   -2.68480000
 H                  0.28787900    1.94552500   -2.86614700
 C                  5.57366900    0.21494500   -1.20423600
 H                  4.90809100   -1.71530700   -0.51713500
 C                  1.92666600   -4.65963400   -0.39757500
 H                  3.23962700   -3.16975700   -1.25298700
 H                  1.54594600   -2.97931900   -1.71388400
 C                  2.55521600   -3.99898100    1.95232300
 H                  3.91866400   -2.50068100    1.22450400
 H                  2.65800900   -1.85056000    2.27113500
 H                  5.98600000    2.22247200   -1.87095400
 C                  0.25289500    5.16771400   -1.56599500
 H                  0.70824900    5.57251500    0.51776300
 H                 -0.67149800    4.51173200    0.26367900
 H                 -0.28309500    4.31049200   -3.48911500
 H                 -1.25625400    3.73932700   -2.13322200
 H                  6.60098800   -0.11270700   -1.33774700
 C                  2.76385800   -5.01330500    0.82966400
 H                  2.11372300   -5.37249500   -1.20999100
 H                  0.85910200   -4.74471500   -0.14579500
 H                  3.18810300   -4.24347800    2.81406700
 H                  1.51406100   -4.04992700    2.30303200
 H                 -0.41651000    6.03045800   -1.67358800
 H                  1.24487400    5.49292500   -1.91576300
 H                  2.51608900   -6.02357400    1.17849900
 H                  3.82830200   -5.02965800    0.55004400
 H                 -3.48800500    5.04345700    1.44123100
 C                  0.07831900   -1.02270700   -3.07385600
 H                 -0.01046700   -1.95546900   -3.64536200
 H                 -0.24075500   -0.20618100   -3.73383200
 H                  1.13499500   -0.85892200   -2.84085700
 C                 -3.20760300   -1.92811000   -1.40425800
 C                 -4.11512400   -1.37738200   -2.32430900
 C                 -3.63938100   -2.98346400   -0.58681000
 C                 -5.41139000   -1.87315300   -2.42565200
 H                 -3.79060600   -0.55405600   -2.95598800
 C                 -4.93289700   -3.48339600   -0.69844800
 H                 -2.94574300   -3.41298000    0.13079100
 C                 -5.82623600   -2.92931300   -1.61497800
 H                 -6.10087100   -1.43281800   -3.14224600
 H                 -5.24707700   -4.30733000   -0.06204700
 H                 -6.83906000   -3.31591800   -1.69475500

84
TS2-VI, -2012.39512 a.u.
 Ni                 0.57380600    0.27148100   -0.09999400
 C                  1.28298500    0.93998000   -1.65008400
 C                  2.35765900    0.87581300   -0.89656000
 C                  2.36659800    0.41069300    0.91767800
 H                  2.58088600    1.38996600    1.34158400
 H                  3.27534600   -0.18430000    0.84638600
 C                  1.25949600   -0.30535700    1.61516400
 C                  0.67582800    0.42163900    2.77198000
 F                 -0.60047100    0.05758600    3.05817600
 F                  1.35910100    0.25020000    3.94447300
 F                  0.64638800    1.76538200    2.58038400
 C                  1.39667000   -1.77979700    1.72463900
 C                  2.12757200   -2.48324300    0.74584300
 C                  0.84126700   -2.53896900    2.76998200
 C                  2.33007700   -3.85631000    0.83087800
 C                  1.03981900   -3.91494100    2.84920400
 C                  1.79430600   -4.58671900    1.89009800
 H                  0.26001700   -2.05490400    3.54700700
 H                  2.90962700   -4.35722600    0.05837200
 H                  0.60336000   -4.46390500    3.68072100
 H                  2.54464800   -1.94697800   -0.10348500
 C                 -1.23510300    0.18511000   -0.33029800
 N                 -1.97966400   -0.89214000   -0.68988300
 N                 -2.09468400    1.23673800   -0.24488900
 C                 -3.31200700   -0.53367600   -0.85702200
 C                 -1.39423400   -2.21889100   -0.85951200
 C                 -3.38663100    0.83896900   -0.56169200
 C                 -1.65197000    2.57304600    0.14079900
 C                 -4.44497000   -1.24860900   -1.24149000
 C                 -2.01463000   -3.24072400    0.09098100
 C                 -1.42871400   -2.66823500   -2.31847400
 H                 -0.34453900   -2.08737400   -0.56953100
 C                 -4.59752000    1.52554200   -0.62894100
 C                 -1.84399100    3.59451500   -0.97768600
 C                 -2.27810400    3.03076200    1.45595800
 H                 -0.57344400    2.45333200    0.30379500
 C                 -5.65170600   -0.55863400   -1.31130300
 H                 -4.40069500   -2.30416800   -1.48421200
 C                 -1.35773800   -4.60668700   -0.09164800
 H                 -3.09316700   -3.32597900   -0.09260600
 H                 -1.88941300   -2.88767500    1.12127000
 C                 -0.76069100   -4.03318900   -2.46740100
 H                 -2.46688000   -2.72796900   -2.67235800
 H                 -0.92412100   -1.91392600   -2.93520100
 C                 -5.72750400    0.80637900   -1.00682200
 H                 -4.66921400    2.58268400   -0.39966800
 C                 -1.26766600    4.94469200   -0.55548000
 H                 -2.91060600    3.70932500   -1.21130500
 H                 -1.35602400    3.22919100   -1.88878400
 C                 -1.70386700    4.38591200    1.86379600
 H                 -3.36786800    3.11297500    1.34838700
 H                 -2.08598000    2.27760400    2.22751100
 H                 -6.55040300   -1.09228500   -1.60807400
 C                 -1.40735300   -5.06581600   -1.54681600
 H                 -1.84786400   -5.33985100    0.56091000
 H                 -0.31281000   -4.54682600    0.23624100
 H                 -0.81067700   -4.36048900   -3.51327600
 H                  0.30584900   -3.94231700   -2.21373400
 H                 -6.68456300    1.31703100   -1.06838100
 C                 -1.88224800    5.42428300    0.75802200
 H                 -1.43026700    5.68372200   -1.34955600
 H                 -0.17862300    4.84837700   -0.43346000
 H                 -2.17979900    4.72648000    2.79135900
 H                 -0.63342600    4.26863300    2.08547500
 H                 -0.90516600   -6.03551100   -1.65410900
 H                 -2.45424300   -5.21818700   -1.85170200
 H                 -1.43453400    6.37971700    1.05859100
 H                 -2.95591500    5.61400900    0.60709100
 H                  1.95238700   -5.65978100    1.96030600
 C                  1.01374900    1.32589500   -3.05347300
 H                  0.63160800    0.46689400   -3.61920100
 H                  0.23510900    2.09610700   -3.10384400
 H                  1.90915800    1.70475400   -3.56517700
 C                  3.77418300    1.09653900   -1.21621100
 C                  4.33337200    0.41730600   -2.30863900
 C                  4.58236100    1.99041800   -0.49991500
 C                  5.65959400    0.62839400   -2.67660300
 H                  3.71703600   -0.28814900   -2.86046600
 C                  5.90764200    2.20109900   -0.86951100
 H                  4.16713800    2.54140000    0.33983400
 C                  6.45277400    1.52046600   -1.95747100
 H                  6.07521300    0.08906100   -3.52447500
 H                  6.51657800    2.90432500   -0.30645400
 H                  7.48915400    1.68415200   -2.24167300

84
COM2-I��, -2012.41807 a.u.
 Ni                 0.77555900   -0.42181500    0.10007200
 C                  0.11011400   -0.76950400    1.87207700
 C                  1.30604000   -1.18819500    1.79590200
 C                  2.39161100   -1.03679400   -0.89051700
 C                  1.55606500   -0.17461000   -1.65724700
 C                 -0.75610200    0.53125800   -0.43846900
 N                 -0.90370600    1.88228100   -0.51990600
 N                 -1.94395200   -0.00393500   -0.82173600
 C                 -2.18052000    2.21416700   -0.95701700
 C                  0.18829600    2.79618400   -0.20305200
 C                 -2.84994400    0.99465400   -1.15927000
 C                 -2.16288200   -1.44921500   -0.86313000
 C                 -2.81135000    3.43325300   -1.19665000
 C                  0.64510300    3.59435400   -1.42261000
 C                 -0.11191700    3.69644000    0.99320700
 H                  1.00117700    2.12185000    0.09139500
 C                 -4.16261400    0.96598700   -1.62626000
 C                 -3.33216600   -1.89976800    0.00997300
 C                 -2.28766600   -1.96251900   -2.29584500
 H                 -1.24247800   -1.86282600   -0.43206800
 C                 -4.12569000    3.39990600   -1.65319100
 H                 -2.30618700    4.37988400   -1.04021800
 C                  1.86881600    4.43875500   -1.07321000
 H                 -0.16456400    4.25012400   -1.76887900
 H                  0.86630600    2.90532000   -2.24637100
 C                  1.11605400    4.54148400    1.32963900
 H                 -0.96291500    4.35443800    0.77293800
 H                 -0.39582700    3.07971600    1.85345700
 C                 -4.78910000    2.18498000   -1.86807100
 H                 -4.68635100    0.03365500   -1.80291700
 C                 -3.41690000   -3.42423700    0.00502700
 H                 -4.27589500   -1.48825700   -0.36995300
 H                 -3.20240700   -1.51944600    1.02720700
 C                 -2.40216500   -3.48615700   -2.30149700
 H                 -3.17254300   -1.52163400   -2.77601900
 H                 -1.41376600   -1.63940400   -2.87414400
 H                 -4.64272400    4.33506800   -1.84975100
 C                  1.59176900    5.34684100    0.12278200
 H                  2.17260200    5.03110800   -1.94463200
 H                  2.71347900    3.77382300   -0.83872700
 H                  0.88880200    5.20652300    2.17144400
 H                  1.92613900    3.87720200    1.66606400
 H                 -5.81296500    2.19102800   -2.23161100
 C                 -3.55002700   -3.96745800   -1.41614200
 H                 -4.26260500   -3.74893600    0.62346300
 H                 -2.51012000   -3.83599900    0.47214600
 H                 -2.53308300   -3.84471900   -3.32984600
 H                 -1.45817300   -3.91519200   -1.93724900
 H                  2.49103100    5.91981900    0.38035500
 H                  0.81900200    6.08099900   -0.15100700
 H                 -3.58248500   -5.06409000   -1.40404800
 H                 -4.50643500   -3.62917300   -1.84347500
 C                  2.49384900   -1.76638400    2.44809700
 H                  3.38443900   -1.15485500    2.26948700
 H                  2.33255400   -1.84577700    3.53070400
 H                  2.71044600   -2.76464700    2.05590600
 C                 -1.14047500   -0.67970800    2.58974500
 C                 -1.97545300    0.44511700    2.52284800
 C                 -1.56030300   -1.77538200    3.36442000
 C                 -3.18634400    0.47684800    3.20642200
 H                 -1.67318300    1.29415100    1.91988700
 C                 -2.77581900   -1.74531400    4.04042800
 H                 -0.92713000   -2.65772600    3.41152100
 C                 -3.59664000   -0.61970600    3.96406800
 H                 -3.81805900    1.35930800    3.13626400
 H                 -3.08621400   -2.60745600    4.62620900
 H                 -4.54876500   -0.59891500    4.48819600
 H                  0.93015100   -0.59155200   -2.44321100
 H                  1.90261600    0.83836400   -1.85453400
 C                  3.69926900   -0.55227600   -0.36412600
 C                  4.86458400   -1.33076000   -0.36084800
 C                  3.79125100    0.74746500    0.15816600
 C                  6.06357200   -0.82932500    0.14501500
 H                  4.85210100   -2.34086900   -0.75484600
 C                  4.98548700    1.25195900    0.65587000
 H                  2.89595900    1.36015900    0.20676100
 C                  6.13610300    0.46286300    0.65564600
 H                  6.94808500   -1.46199500    0.13531200
 H                  5.01339300    2.26147200    1.06020500
 H                  7.07133800    0.84930100    1.05243400
 C                  2.29107400   -2.48914700   -1.25214200
 F                  1.03506100   -2.85063200   -1.60015300
 F                  2.66729400   -3.33662500   -0.26920500
 F                  3.06801600   -2.81316400   -2.32492900

84
COM2-VI��, -2012.41527 a.u.
 Ni                 0.26734300   -0.17036400    0.04513300
 C                  0.32017200   -0.22845600    1.95785800
 C                  1.50344000   -0.39593200    1.53519400
 C                  1.57117900   -0.42213900   -1.44604200
 C                  0.25190900   -0.13236700   -1.89438700
 C                 -1.57574000    0.15883400    0.06053200
 N                 -2.21028400    1.35940100    0.12426500
 N                 -2.55095300   -0.78655800    0.01989200
 C                 -3.59080200    1.18958700    0.10342500
 C                 -1.47275200    2.61743900    0.18209800
 C                 -3.81049700   -0.19770700    0.04353200
 C                 -2.23770400   -2.21112400   -0.07268900
 C                 -4.65647800    2.08701300    0.11977900
 C                 -1.63916000    3.43781500   -1.09572600
 C                 -1.79281600    3.43287400    1.43282000
 H                 -0.42544900    2.29682300    0.25649500
 C                 -5.10122400   -0.72155100    0.01544800
 C                 -2.71153700   -2.99158600    1.15133400
 C                 -2.73704000   -2.82515300   -1.37905900
 H                 -1.14088400   -2.23577100   -0.08202600
 C                 -5.94451200    1.56010800    0.08775900
 H                 -4.50202400    3.15967100    0.15118000
 C                 -0.78335500    4.70212400   -1.03543900
 H                 -2.69411900    3.71405400   -1.22729900
 H                 -1.36417000    2.82185300   -1.96060300
 C                 -0.91506000    4.68191700    1.47998100
 H                 -2.84846700    3.73215200    1.43642400
 H                 -1.63658700    2.81203600    2.32194900
 C                 -6.16343800    0.17763500    0.03977300
 H                 -5.28451100   -1.78931700   -0.02628900
 C                 -2.28196300   -4.45337000    1.04006200
 H                 -3.80474100   -2.93593400    1.24006900
 H                 -2.29280600   -2.53514000    2.05565700
 C                 -2.31100200   -4.28905200   -1.47289400
 H                 -3.83160200   -2.75850400   -1.43581000
 H                 -2.34093200   -2.25014000   -2.22469200
 H                 -6.79419900    2.23710500    0.09926800
 C                 -1.08334700    5.52299600    0.21654800
 H                 -0.94453100    5.30225400   -1.93896600
 H                  0.27989400    4.42080200   -1.03475800
 H                 -1.15821500    5.27292800    2.37113300
 H                  0.13812600    4.38039400    1.58005200
 H                 -7.18069900   -0.20327500    0.01729200
 C                 -2.78277100   -5.08385800   -0.25736400
 H                 -2.64843000   -5.01456000    1.90826700
 H                 -1.18396600   -4.50805700    1.06966300
 H                 -2.70399100   -4.72993800   -2.39704000
 H                 -1.21544600   -4.34191800   -1.53974500
 H                 -0.43051100    6.40355900    0.25655800
 H                 -2.11628400    5.89927600    0.16626900
 H                 -2.44090600   -6.12366800   -0.32935400
 H                 -3.88305000   -5.11418000   -0.24570000
 C                 -0.62437100   -0.05678800    3.07805000
 H                 -0.35671500   -0.93230500   -2.30943900
 H                  0.04278400    0.84655400   -2.32126200
 C                  2.63255900    0.62030900   -1.49868100
 C                  3.98744400    0.33211000   -1.70931000
 C                  2.28123400    1.96978700   -1.32619900
 C                  4.94382400    1.34587000   -1.73714900
 H                  4.31776000   -0.69132500   -1.84270300
 C                  3.23239200    2.98084800   -1.35087800
 H                  1.24292800    2.22752300   -1.14164300
 C                  4.57903500    2.67548200   -1.55496100
 H                  5.98717100    1.08307100   -1.89512500
 H                  2.92175200    4.01313300   -1.20321600
 H                  5.32822800    3.46295500   -1.56995800
 C                  1.99679900   -1.85130500   -1.60789200
 F                  0.96595200   -2.71846200   -1.45437700
 F                  2.95434300   -2.25386300   -0.75219100
 F                  2.49110400   -2.10086200   -2.85493900
 C                  2.90527500   -0.62523300    1.80179900
 C                  3.32938500   -1.85368100    2.33213800
 C                  3.86018800    0.37310400    1.56439200
 C                  4.67190700   -2.07475800    2.61891400
 H                  2.59420400   -2.63556100    2.50480100
 C                  5.20162800    0.14897500    1.85863900
 H                  3.54545900    1.32185600    1.13989700
 C                  5.61530400   -1.07384300    2.38393400
 H                  4.98399500   -3.03381200    3.02608800
 H                  5.92826500    0.93421700    1.66374900
 H                  6.66535300   -1.24844900    2.60565200
 H                 -0.77193700    1.00725300    3.29843600
 H                 -1.61103800   -0.47742200    2.85774300
 H                 -0.23788800   -0.53275600    3.98769400

96
COM2R2R3-a, -2193.03921 a.u.
 Ni                -0.51673700    0.80767900   -0.52699300
 C                  1.10362900   -0.41066800   -0.64005600
 C                  1.32190200    0.77612500   -1.33233300
 C                 -0.85981300    2.64311600   -1.19997700
 C                 -1.96511500    2.06853800   -0.49371000
 C                 -1.48564800   -0.50001400    0.41004800
 N                 -1.69736400   -0.64355000    1.74807800
 N                 -2.21029700   -1.48253100   -0.19079400
 C                 -2.57397500   -1.69377300    2.00153900
 C                 -1.10395000    0.26124300    2.72739800
 C                 -2.89862300   -2.24047200    0.74772900
 C                 -2.22135800   -1.64366200   -1.64162500
 C                 -3.12182700   -2.21081300    3.17378500
 C                 -2.14844600    1.16748900    3.37876300
 C                 -0.25494500   -0.45893600    3.77353400
 H                 -0.43122700    0.88411700    2.12485500
 C                 -3.76541100   -3.32575700    0.63715100
 C                 -1.63331800   -2.98371600   -2.07813000
 C                 -3.60058700   -1.39086600   -2.24547500
 H                 -1.55353900   -0.84635700   -1.99578600
 C                 -3.99006900   -3.29310000    3.05956600
 H                 -2.89450500   -1.79061700    4.14688800
 C                 -1.47803600    2.17217300    4.31474400
 H                 -2.86554600    0.55836600    3.94568700
 H                 -2.72024300    1.68317700    2.59846700
 C                  0.42538900    0.56311800    4.68192800
 H                 -0.88066500   -1.12184900    4.38386200
 H                  0.48697300   -1.09133800    3.27566300
 C                 -4.30439000   -3.84416400    1.81114100
 H                 -4.02193700   -3.75684600   -0.32408400
 C                 -1.57118400   -3.05680100   -3.60228000
 H                 -2.24842600   -3.81008000   -1.69805200
 H                 -0.63558200   -3.10452000   -1.63870400
 C                 -3.53068600   -1.48013200   -3.76900200
 H                 -4.32230300   -2.12657500   -1.86620300
 H                 -3.95580800   -0.40248100   -1.93031700
 H                 -4.43203400   -3.71456600    3.95818700
 C                 -0.59977500    1.47550700    5.35138400
 H                 -2.24161400    2.78683300    4.80641900
 H                 -0.85927300    2.86231000    3.72285500
 H                  1.02982500    0.04486600    5.43607700
 H                  1.12215000    1.17080300    4.08519000
 H                 -4.98469200   -4.68941100    1.75415300
 C                 -2.94481000   -2.81516900   -4.22451500
 H                 -1.17315300   -4.03077300   -3.91190300
 H                 -0.86655600   -2.29711200   -3.97171800
 H                 -4.53063100   -1.33389100   -4.19512300
 H                 -2.90485000   -0.65968400   -4.14760600
 H                 -0.09483700    2.21912400    5.98019700
 H                 -1.23416300    0.87562200    6.02126300
 H                 -2.87528000   -2.84363500   -5.31893100
 H                 -3.62366900   -3.63039800   -3.93101800
 H                  0.81590700   -1.28900800   -1.22006000
 H                  1.91645200    1.57539900   -0.89052000
 H                  1.22232100    0.81041300   -2.41400800
 C                  1.75813700   -0.73294900    0.68822900
 H                  1.14771200   -1.46011900    1.23600800
 H                  1.84755200    0.17118900    1.30186600
 B                  3.17925900   -1.31866700    0.37432000
 O                  3.37253000   -2.55623400   -0.18933700
 O                  4.35059300   -0.62844200    0.55523600
 C                  4.79834200   -2.79205700   -0.22791400
 C                  5.37645700   -1.34037700   -0.17466800
 C                  5.14433200   -3.61878700    1.00578600
 C                  5.13505700   -3.56497800   -1.48943400
 C                  6.69431000   -1.20505500    0.56421200
 C                  5.46909400   -0.68466700   -1.54835200
 H                  4.91365300   -3.07428200    1.92758100
 H                  6.20379900   -3.89537600    1.02024600
 H                  4.54832200   -4.53688900    0.99560900
 H                  4.68432900   -4.56163700   -1.44201900
 H                  6.21967200   -3.68699500   -1.59006500
 H                  4.75484500   -3.06240500   -2.38200600
 H                  7.01282100   -0.15770300    0.55877800
 H                  7.47413300   -1.79978200    0.07470100
 H                  6.60884900   -1.52810200    1.60459000
 H                  4.52267600   -0.76697600   -2.09328800
 H                  6.26401500   -1.13128200   -2.15478400
 H                  5.68970600    0.37938100   -1.41795200
 H                 -2.82788000    1.72106100   -1.05936200
 H                 -2.22142100    2.46383800    0.48760500
 C                  0.00546900    3.66556300   -0.55086900
 C                  0.69162100    4.66604400   -1.25588200
 C                  0.17337500    3.63964600    0.84467100
 C                  1.50453100    5.58682000   -0.59601700
 H                  0.59576000    4.74307400   -2.33286100
 C                  0.98226400    4.55622300    1.50366400
 H                 -0.33103400    2.87294500    1.42375600
 C                  1.65972000    5.54171800    0.78603000
 H                  2.01862500    6.34898900   -1.17726000
 H                  1.08791900    4.49619600    2.58504100
 H                  2.29707600    6.25923900    1.29628500
 C                 -1.02326100    2.72008400   -2.68486300
 F                 -1.69217800    3.83999100   -3.08272200
 F                  0.13775500    2.73621400   -3.38250500
 F                 -1.73709300    1.68080300   -3.18248200

96
COM2R2R3-b, -2193.04013 a.u.
 Ni                 0.26447700   -0.78416200   -0.58625300
 C                 -1.07414000   -0.96855800    0.86663000
 C                 -1.44729800   -1.79568100   -0.19811500
 C                  0.31220200   -1.88140800   -2.18031800
 H                 -0.42007600   -1.50861800   -2.89402400
 H                  0.30818400   -2.96425000   -2.07415500
 C                  1.54837000   -1.17674300   -2.03760400
 C                  1.78487400   -0.03089900   -2.96436900
 F                  2.55502200    0.95489300   -2.43888400
 F                  2.41563300   -0.39909400   -4.11624200
 F                  0.63684300    0.56192300   -3.36545700
 C                  2.74712300   -1.92056900   -1.55841100
 C                  2.57479000   -3.05942300   -0.74894900
 C                  4.06391700   -1.57832100   -1.90602800
 C                  3.65250200   -3.84243900   -0.35179500
 C                  5.14448400   -2.36090300   -1.50389400
 C                  4.94967700   -3.50585000   -0.73654400
 H                  4.25984200   -0.70445000   -2.51689100
 H                  3.47541900   -4.72032200    0.26535100
 H                  6.14841200   -2.07062200   -1.80456400
 H                  1.57569100   -3.33686200   -0.42389700
 C                  0.90784000    0.78207700    0.26968200
 N                  1.83986600    0.93208500    1.24756300
 N                  0.35162300    2.01515800    0.09331100
 C                  1.87039800    2.24246300    1.71246800
 C                  2.65203500   -0.17866100    1.73472200
 C                  0.91065500    2.94224000    0.96219100
 C                 -0.70829100    2.26620200   -0.88034400
 C                  2.61275600    2.88250100    2.70406500
 C                  4.14459100    0.07976400    1.53405900
 C                  2.30636700   -0.53562900    3.18005800
 H                  2.36765100   -1.02227800    1.09518500
 C                  0.67498200    4.29893700    1.18015100
 C                 -2.03141500    2.65443700   -0.22072400
 C                 -0.28734800    3.27639700   -1.94615800
 H                 -0.84457700    1.29484800   -1.37339900
 C                  2.37445900    4.23665700    2.91942900
 H                  3.35012300    2.35577600    3.29816500
 C                  4.97022100   -1.09892800    2.04353700
 H                  4.44650200    0.99132200    2.06450600
 H                  4.33328900    0.25095700    0.46812600
 C                  3.14249500   -1.72249600    3.65214300
 H                  2.49321000    0.32409900    3.83694400
 H                  1.23446100   -0.75782500    3.24889400
 C                  1.42082600    4.93482300    2.16790700
 H                 -0.06356900    4.85005700    0.60999300
 C                 -3.12300000    2.80969100   -1.27763500
 H                 -1.91552900    3.59805400    0.32865600
 H                 -2.32140500    1.89210200    0.51050100
 C                 -1.38502700    3.41350500   -2.99862800
 H                 -0.10367000    4.25621800   -1.48675900
 H                  0.65399500    2.95352200   -2.40080000
 H                  2.93983500    4.75830000    3.68648300
 C                  4.63448400   -1.43999900    3.49296400
 H                  6.03828200   -0.87159600    1.93750100
 H                  4.77311000   -1.97251700    1.41087400
 H                  2.90065400   -1.95577200    4.69642500
 H                  2.87838100   -2.61098000    3.05960300
 H                  1.25635200    5.99158900    2.35848700
 C                 -2.71768100    3.80393500   -2.36302500
 H                 -4.05934100    3.11825300   -0.79725500
 H                 -3.32208900    1.82955000   -1.73353600
 H                 -1.08621700    4.15273700   -3.75176200
 H                 -1.49797300    2.45570000   -3.52685000
 H                  5.22182900   -2.30596900    3.82332200
 H                  4.91619300   -0.60029000    4.14687100
 H                 -3.50036400    3.86789600   -3.12931300
 H                 -2.62733200    4.80804700   -1.92115200
 H                  5.79428600   -4.11753800   -0.43051100
 H                 -0.55508300   -1.38860800    1.72793500
 H                 -1.60765600   -0.04087200    1.06228800
 H                 -1.23376200   -2.86061200   -0.11388500
 C                 -2.60362800   -1.44679400   -1.12367100
 H                 -2.65334500   -2.16620800   -1.94789000
 H                 -2.45520200   -0.45376900   -1.56414900
 B                 -3.91348900   -1.43644800   -0.26199600
 O                 -4.60885700   -2.55750300    0.11396800
 O                 -4.43698700   -0.28310700    0.27107900
 C                 -5.79870800   -2.11407900    0.80725800
 C                 -5.39502100   -0.67850600    1.27869900
 C                 -6.93039700   -2.11114100   -0.21442300
 C                 -6.10549900   -3.08945400    1.92820000
 C                 -6.52866500    0.32928200    1.30181500
 C                 -4.65498100   -0.67388800    2.61212100
 H                 -6.72850500   -1.40992000   -1.03098700
 H                 -7.88676700   -1.84346300    0.24687900
 H                 -7.02308300   -3.11380300   -0.64345500
 H                 -6.36646800   -4.06505300    1.50553400
 H                 -6.95624200   -2.73853400    2.52341000
 H                 -5.24682500   -3.22494300    2.59012500
 H                 -6.14816600    1.30226300    1.62944400
 H                 -7.31031200    0.01673400    2.00359100
 H                 -6.97606600    0.45536300    0.31292700
 H                 -3.82471000   -1.38798100    2.60883800
 H                 -5.32390200   -0.91635500    3.44437800
 H                 -4.24021700    0.32480300    2.78302600

94
COM2R1R3-a, -1894.23104 a,u.
 Ni                 0.37988500   -0.41046900   -1.47227200
 C                 -1.57242200   -0.33422600   -1.01197400
 C                 -1.37040500   -0.93153800   -2.26085500
 C                  1.23373900   -1.10734900   -3.02580100
 C                  2.10928100   -0.63787000   -2.22105700
 C                  0.87306700    0.36793200    0.16841900
 N                  1.45524300   -0.26725700    1.22582400
 N                  0.74805100    1.67287200    0.54697600
 C                  1.69738800    0.61706600    2.26867000
 C                  1.78149300   -1.69054300    1.19074600
 C                  1.24205000    1.87281600    1.82938000
 C                  0.13267400    2.66811000   -0.32338500
 C                  2.25071100    0.45794200    3.53768800
 C                  3.27772800   -1.96008700    1.34354600
 C                  0.96148800   -2.50214800    2.19194600
 H                  1.48563100   -1.99442000    0.17801700
 C                  1.33719300    2.99907800    2.64447000
 C                 -1.16583000    3.21858000    0.26429800
 C                  1.09734100    3.78156300   -0.72670900
 H                 -0.11062200    2.09890300   -1.22999200
 C                  2.34404400    1.58509300    4.34960000
 H                  2.59915700   -0.50546500    3.89202200
 C                  3.55326500   -3.44916500    1.15031100
 H                  3.61971400   -1.65643500    2.34181300
 H                  3.83673600   -1.36442800    0.61671400
 C                  1.24545300   -3.99242800    2.00975300
 H                  1.21441400   -2.20295200    3.21842700
 H                 -0.10380400   -2.29093300    2.05044800
 C                  1.89550900    2.83668500    3.90955400
 H                  0.99002500    3.97283300    2.31738600
 C                 -1.83400800    4.16380800   -0.73112100
 H                 -0.95789900    3.75967900    1.19696700
 H                 -1.83299200    2.38785500    0.52351700
 C                  0.41749600    4.72868500   -1.71440200
 H                  1.42343300    4.34536200    0.15727600
 H                  1.99533700    3.34052200   -1.17517300
 H                  2.77300400    1.48841000    5.34326500
 C                  2.73785800   -4.29750700    2.12405400
 H                  4.62546500   -3.64646600    1.27144600
 H                  3.29889200   -3.72767400    0.11692800
 H                  0.67658400   -4.57351500    2.74615400
 H                  0.88649000   -4.30530200    1.01793600
 H                  1.98130700    3.69842000    4.56589800
 C                 -0.88721800    5.28690100   -1.14963500
 H                 -2.75245100    4.57541700   -0.29517000
 H                 -2.13826100    3.59333300   -1.62150200
 H                  1.10202700    5.54387700   -1.97888700
 H                  0.20537100    4.18272400   -2.64548600
 H                  2.92058200   -5.36497100    1.94697000
 H                  3.07156500   -4.08780700    3.15182700
 H                 -1.37161300    5.93750100   -1.88847700
 H                 -0.66398600    5.91644700   -0.27481900
 H                 -1.87331500    0.71449600   -1.00537000
 H                 -1.45170400   -2.01339800   -2.36952900
 H                 -1.53192800   -0.36548100   -3.17714700
 C                 -2.01641100   -1.10850900    0.21596000
 H                 -1.58807700   -0.65967900    1.12160500
 H                 -1.66264800   -2.14440800    0.15529700
 B                 -3.58116500   -1.04686700    0.26206500
 O                 -4.26588400    0.10949700    0.55596000
 O                 -4.41812800   -2.08733300   -0.05806800
 C                 -5.66954000   -0.22360900    0.61673300
 C                 -5.73822300   -1.52757000   -0.24288600
 C                 -6.00759900   -0.45759200    2.08529900
 C                 -6.47569900    0.94097900    0.07210700
 C                 -6.77399500   -2.53775700    0.21300000
 C                 -5.89066100   -1.24965400   -1.73481000
 H                 -5.43979300   -1.29952600    2.49526500
 H                 -7.07548200   -0.65512900    2.22638500
 H                 -5.74427900    0.43863100    2.65601700
 H                 -6.36141400    1.80757800    0.73149300
 H                 -7.54103600    0.68708400    0.02621500
 H                 -6.14053000    1.22883900   -0.92727200
 H                 -6.74301500   -3.41659800   -0.43913700
 H                 -7.78149500   -2.10942500    0.15807800
 H                 -6.59002600   -2.86948500    1.23775400
 H                 -5.14546100   -0.52605000   -2.08204700
 H                 -6.88912200   -0.86860000   -1.97378400
 H                 -5.73554100   -2.18268100   -2.28567400
 C                  0.89970700   -1.73986000   -4.31425800
 H                  1.79137600   -1.90148500   -4.93393800
 H                  0.41213300   -2.71073000   -4.15748600
 H                  0.19216200   -1.12548100   -4.88495000
 C                  3.49650100   -0.43723900   -1.87416900
 C                  4.46378800   -1.38893000   -2.24304900
 C                  3.91507300    0.67734700   -1.13044600
 C                  5.79566800   -1.23337100   -1.87174700
 H                  4.15056700   -2.26338700   -2.80822600
 C                  5.24878700    0.83885400   -0.77087600
 H                  3.17319600    1.40843400   -0.82446700
 C                  6.19629100   -0.11880800   -1.13360400
 H                  6.52553500   -1.98778700   -2.15723700
 H                  5.54775500    1.70994800   -0.19210700
 H                  7.23662200    0.00016700   -0.84116300

94
COM2R1R3-b, -1894.22845 a.u.
 Ni                 0.53109500    1.09575100    0.17069300
 C                 -1.24102600    0.17268300    0.41024500
 C                 -1.39867100    1.56071200    0.39767700
 C                  1.06061000    2.93210400    0.22633600
 C                  2.08442200    2.16558900    0.17566200
 C                  1.43540200   -0.52818800   -0.04659300
 N                  1.84113400   -1.07372400   -1.22850100
 N                  1.91497200   -1.35139900    0.92576700
 C                  2.59312200   -2.22273900   -1.01519300
 C                  1.51020000   -0.45238300   -2.50756500
 C                  2.63321800   -2.40721900    0.37909400
 C                  1.66622100   -1.08116000    2.33646200
 C                  3.24539200   -3.10388500   -1.87492400
 C                  2.73575400    0.14199200   -3.19796400
 C                  0.73229100   -1.38399400   -3.43476600
 H                  0.85069000    0.37882900   -2.22215600
 C                  3.31006800   -3.48625600    0.94320000
 C                  0.81755500   -2.16834800    2.99168400
 C                  2.95144100   -0.80119700    3.11141400
 H                  1.08040300   -0.15223200    2.31776800
 C                  3.92524900   -4.17857300   -1.30707500
 H                  3.23676800   -2.96493200   -2.95018300
 C                  2.31862000    0.87755700   -4.47023300
 H                  3.45146900   -0.65417200   -3.44622400
 H                  3.23973000    0.82704900   -2.50776800
 C                  0.31316900   -0.63147300   -4.69605200
 H                  1.35060800   -2.24510500   -3.71887600
 H                 -0.14220800   -1.78014900   -2.90787500
 C                  3.95390700   -4.36908400    0.07981500
 H                  3.34366700   -3.64200000    2.01582900
 C                  0.50172300   -1.78845900    4.43689100
 H                  1.35105300   -3.12823600    2.97398800
 H                 -0.10411500   -2.30651300    2.41315100
 C                  2.62156300   -0.42903100    4.55570100
 H                  3.60422900   -1.68413500    3.10075300
 H                  3.49940700    0.00806300    2.61451800
 H                  4.44290400   -4.88027800   -1.95539500
 C                  1.52216100   -0.02749900   -5.40743200
 H                  3.20594800    1.27308600   -4.97954000
 H                  1.70289600    1.74581800   -4.19315800
 H                 -0.23158600   -1.30597400   -5.36794300
 H                 -0.38714600    0.17149300   -4.42171400
 H                  4.49056900   -5.21856200    0.49338600
 C                  1.77672100   -1.50834000    5.22994000
 H                 -0.08073100   -2.58649400    4.91319700
 H                 -0.13355700   -0.89029600    4.44244400
 H                  3.54794100   -0.25883600    5.11791600
 H                  2.06897700    0.52206100    4.56440100
 H                  1.20062500    0.53352400   -6.29375100
 H                  2.17198900   -0.83959300   -5.76765600
 H                  1.52732300   -1.20866800    6.25544900
 H                  2.36619000   -2.43463800    5.30756700
 H                 -1.20402300   -0.32497300    1.38168200
 H                 -1.80388300    2.04810200   -0.48795800
 H                 -1.50282500    2.12666100    1.32112000
 C                 -1.72087300   -0.71751500   -0.72211300
 H                 -1.12145000   -1.63558700   -0.76108000
 H                 -1.60678300   -0.19907200   -1.68153000
 B                 -3.23071100   -1.03749300   -0.45177400
 O                 -3.65356100   -1.88213000    0.54719500
 O                 -4.27497600   -0.44748000   -1.12099500
 C                 -5.08762900   -2.00797400    0.42678200
 C                 -5.47074900   -0.70749000   -0.35162800
 C                 -5.35661700   -3.28113200   -0.36845400
 C                 -5.69056000   -2.11894400    1.81477300
 C                 -6.64734500   -0.85400900   -1.29788000
 C                 -5.67320200    0.49640200    0.56265400
 H                 -4.93433000   -3.21704900   -1.37688000
 H                 -6.42942200   -3.48479100   -0.45171000
 H                 -4.88408300   -4.12511000    0.14409100
 H                 -5.36325200   -3.05204800    2.28489300
 H                 -6.78531700   -2.13114700    1.76126400
 H                 -5.38016900   -1.28948600    2.45470200
 H                 -6.83414900    0.09924400   -1.80285600
 H                 -7.55404500   -1.12981200   -0.74709300
 H                 -6.45816100   -1.61140900   -2.06247500
 H                 -4.82787500    0.62208400    1.24747000
 H                 -6.59251100    0.40570500    1.15078600
 H                 -5.74362400    1.39919900   -0.05217300
 C                  0.54026300    4.27326700    0.35610000
 C                 -0.51886500    4.73354700   -0.44227800
 C                  1.09416100    5.15910700    1.29745400
 C                 -0.99793500    6.03362100   -0.31358000
 H                 -0.95372700    4.05946900   -1.17469600
 C                  0.60574100    6.45481400    1.43318800
 H                  1.91107700    4.81241700    1.92581000
 C                 -0.44227300    6.90052100    0.62732600
 H                 -1.81357900    6.37129300   -0.94919300
 H                  1.04711000    7.12183500    2.17058900
 H                 -0.82282600    7.91353800    0.73250100
 C                  3.55629500    2.03061900    0.14581500
 H                  3.87979200    1.08445700   -0.30128800
 H                  4.02417800    2.85528300   -0.40858900
 H                  3.96113000    2.05542500    1.16658700

94
COM2R1R3-c, -1894.23155 a.u.
 Ni                 0.17885400   -1.10266200   -0.39522000
 C                 -1.27866900   -0.97153900    0.95157500
 C                 -1.64249500   -1.87154200   -0.05860800
 C                  0.49287200   -2.43625400   -1.71858600
 C                  1.46621400   -1.60519600   -1.68838300
 C                  1.06549100    0.39651300    0.31030600
 N                  2.17486900    0.40108000    1.10005200
 N                  0.75245300    1.70785000    0.10169900
 C                  2.56642200    1.69808100    1.40387100
 C                  2.80134900   -0.84059100    1.54313000
 C                  1.65388300    2.54418200    0.74781900
 C                 -0.41228200    2.10472000   -0.68306400
 C                  3.59944600    2.22059000    2.17941000
 C                  4.27070700   -0.94967200    1.14160700
 C                  2.59848800   -1.07913300    3.03780000
 H                  2.24682500   -1.61389300    0.99546800
 C                  1.77114900    3.93034500    0.82889200
 C                 -1.42887800    2.88714100    0.14711500
 C                 -0.03242600    2.83697300   -1.96804700
 H                 -0.86719100    1.14755700   -0.96830200
 C                  3.70897400    3.60606300    2.26422800
 H                  4.29861500    1.58041900    2.70512300
 C                  4.80393900   -2.32766000    1.52605000
 H                  4.86709800   -0.18090100    1.64954200
 H                  4.37274000   -0.77878600    0.06595100
 C                  3.15371900   -2.44752000    3.43013500
 H                  3.10461100   -0.29341700    3.61630900
 H                  1.52894000   -1.01124800    3.27227500
 C                  2.81226000    4.44809700    1.59498900
 H                  1.08163200    4.59324300    0.31814300
 C                 -2.67171400    3.19450900   -0.68563600
 H                 -0.98443800    3.82548700    0.50380200
 H                 -1.69319400    2.30452700    1.03799100
 C                 -1.28484600    3.14146200   -2.78824200
 H                  0.49067000    3.77373600   -1.73254700
 H                  0.66309900    2.21687300   -2.54578100
 H                  4.50746700    4.03893600    2.86068600
 C                  4.61688000   -2.59927700    3.01744700
 H                  5.86267100   -2.40561400    1.25003100
 H                  4.27120100   -3.09297200    0.94247700
 H                  3.04090700   -2.60165400    4.51047100
 H                  2.55666400   -3.22895600    2.93705100
 H                  2.92623000    5.52571500    1.67557500
 C                 -2.30839100    3.92953700   -1.97383400
 H                 -3.37495700    3.79132000   -0.09056300
 H                 -3.18680000    2.25417500   -0.92296600
 H                 -1.00936700    3.69011800   -3.69726900
 H                 -1.73624000    2.19393700   -3.11773300
 H                  4.97845400   -3.60375100    3.27139400
 H                  5.23079000   -1.88968300    3.59302100
 H                 -3.20937500    4.11122700   -2.57313000
 H                 -1.89038200    4.91750300   -1.72650700
 H                 -0.90103500   -1.34112600    1.90475300
 H                 -1.71606600    0.02480400    0.98960700
 H                 -1.57229200   -2.93658000    0.16014400
 C                 -2.65443600   -1.50455500   -1.13965500
 H                 -2.75761300   -2.33267000   -1.84831800
 H                 -2.31162800   -0.63208000   -1.70898400
 B                 -4.00727500   -1.16388100   -0.42852000
 O                 -4.88439800   -2.09138400    0.07744000
 O                 -4.40147300    0.12863300   -0.16940400
 C                 -6.04161100   -1.37412800    0.56158400
 C                 -5.47062300    0.06238900    0.79859100
 C                 -7.08935200   -1.42387400   -0.54523300
 C                 -6.56215300   -2.06459100    1.80856400
 C                 -6.44767600    1.19211400    0.53205400
 C                 -4.82939500    0.23168300    2.17210400
 H                 -6.73311800   -0.92546600   -1.45297500
 H                 -8.02731700   -0.95242000   -0.23326800
 H                 -7.29446000   -2.47048100   -0.79159600
 H                 -6.93179500   -3.06211800    1.54979100
 H                 -7.39169100   -1.49777000    2.24692500
 H                 -5.77840800   -2.17837700    2.56134100
 H                 -5.95437200    2.15335500    0.70994000
 H                 -7.31141500    1.12392900    1.20340500
 H                 -6.80492400    1.18085900   -0.50055100
 H                 -4.11118300   -0.56921500    2.37649800
 H                 -5.58021200    0.24427700    2.96916500
 H                 -4.28773100    1.18306100    2.19335000
 C                  2.78752900   -1.22045400   -2.12505900
 C                  3.74732000   -2.20357500   -2.42539600
 C                  3.17034800    0.12710700   -2.21794100
 C                  5.04085000   -1.84900500   -2.79539000
 H                  3.46841800   -3.25135800   -2.34400200
 C                  4.45976600    0.48088600   -2.60072300
 H                  2.44380600    0.89492900   -1.97078300
 C                  5.40508300   -0.50479000   -2.88565700
 H                  5.77061200   -2.62614800   -3.01187900
 H                  4.73218000    1.53211000   -2.66299800
 H                  6.41694600   -0.22870000   -3.17176900
 C                 -0.12430400   -3.61915400   -2.34876900
 H                  0.59409800   -4.17036900   -2.96941100
 H                 -0.53150200   -4.30872200   -1.59898100
 H                 -0.96242800   -3.32345500   -2.99201500

94
COM2R1R3-d, -1894.22944 a.u.
 Ni                 0.39837900    0.88343000    0.33386400
 C                 -0.51726100    0.03692800   -1.23048600
 C                 -1.43201900    0.79795200   -0.49664900
 C                 -0.17357900    2.28059100    1.51176200
 C                  0.99748100    1.87212500    1.82333700
 C                  1.90667300   -0.20068300    0.11325700
 N                  3.02892200    0.04882600   -0.61592900
 N                  2.09318200   -1.42802200    0.67506100
 C                  3.92389700   -1.01116300   -0.53412100
 C                  3.16692800    1.27380200   -1.39417100
 C                  3.31869400   -1.96569500    0.30434500
 C                  1.06497700   -2.04078800    1.50810700
 C                  5.17750700   -1.24100900   -1.09634400
 C                  4.35598500    2.12270800   -0.95037800
 C                  3.18500500    0.99871700   -2.89633500
 H                  2.24856000    1.82924500   -1.15891000
 C                  3.95585300   -3.16769500    0.60339200
 C                  0.48756900   -3.30802800    0.88148300
 C                  1.52779500   -2.26594300    2.94498100
 H                  0.27284800   -1.27978300    1.52909300
 C                  5.81108800   -2.44457800   -0.79584000
 H                  5.65322700   -0.51670700   -1.74829400
 C                  4.38876100    3.43193400   -1.73661100
 H                  5.29567400    1.57783400   -1.11046200
 H                  4.28009500    2.31654200    0.12589400
 C                  3.22824600    2.31259600   -3.67382600
 H                  4.05988800    0.38825600   -3.15823600
 H                  2.29703300    0.41366700   -3.16491400
 C                  5.21040300   -3.39235800    0.04156600
 H                  3.49986400   -3.91046100    1.24870300
 C                 -0.66156000   -3.84041700    1.73511000
 H                  1.26711100   -4.07680100    0.79311300
 H                  0.14279800   -3.08482700   -0.13518600
 C                  0.37031100   -2.79942900    3.78723100
 H                  2.36123300   -2.98082800    2.97132100
 H                  1.90362000   -1.32075600    3.35442000
 H                  6.78983000   -2.64890200   -1.22127200
 C                  4.41207400    3.17577400   -3.24216400
 H                  5.25968900    4.02617100   -1.43422000
 H                  3.49891100    4.02653700   -1.48276700
 H                  3.27369200    2.10788000   -4.75049200
 H                  2.29373400    2.86579800   -3.49814000
 H                  5.72951900   -4.32207600    0.25795600
 C                 -0.22172900   -4.06966800    3.17961000
 H                 -1.04921100   -4.76904200    1.29877500
 H                 -1.49058400   -3.11827800    1.71303800
 H                  0.71041500   -2.98614400    4.81324100
 H                 -0.41192500   -2.02856900    3.85021000
 H                  4.40721700    4.12698600   -3.78875400
 H                  5.34969200    2.66457200   -3.50861400
 H                 -1.06907400   -4.41849200    3.78294100
 H                  0.53386100   -4.86968600    3.20641200
 H                 -0.08150100    0.43408600   -2.14717100
 H                 -0.51806900   -1.05006700   -1.15640400
 H                 -1.71265600    1.77824200   -0.87855600
 C                 -2.45983600    0.15892700    0.42317300
 H                 -2.88678200    0.91958600    1.08571800
 H                 -1.98383300   -0.60183800    1.05379300
 B                 -3.53587900   -0.51800700   -0.49037100
 O                 -4.51187000    0.16336300   -1.17608700
 O                 -3.54155000   -1.86628400   -0.76800900
 C                 -5.34934900   -0.81751800   -1.82478700
 C                 -4.40261000   -2.05851200   -1.91126500
 C                 -6.55193300   -1.04651800   -0.91526900
 C                 -5.80274900   -0.26861200   -3.16491700
 C                 -5.09804700   -3.40128500   -1.78899200
 C                 -3.50501000   -2.03756900   -3.14444000
 H                 -6.24513400   -1.45035700    0.05533600
 H                 -7.27417500   -1.73447000   -1.36760200
 H                 -7.05040200   -0.08781000   -0.74056100
 H                 -6.45196400    0.59863100   -3.00633400
 H                 -6.37239300   -1.02306000   -3.71989900
 H                 -4.95479200    0.05047500   -3.77568100
 H                 -4.35801900   -4.20595300   -1.85041300
 H                 -5.81836100   -3.53946500   -2.60365000
 H                 -5.62448400   -3.49693000   -0.83622400
 H                 -2.98743700   -1.07735300   -3.24156800
 H                 -4.07389300   -2.22632800   -4.06100400
 H                 -2.74577200   -2.81958000   -3.04170400
 C                  2.18638100    1.98961900    2.69095000
 C                 -1.32719300    3.09639500    1.80587100
 C                 -1.87670700    3.95763000    0.84232200
 C                 -1.94898400    3.02473200    3.06447000
 C                 -2.99896800    4.72761500    1.13064600
 H                 -1.40541700    4.01984500   -0.13538400
 C                 -3.07702600    3.78916300    3.34729800
 H                 -1.53815500    2.35275500    3.81407800
 C                 -3.60840900    4.64516100    2.38272500
 H                 -3.40486900    5.39173100    0.37083900
 H                 -3.54474200    3.71554300    4.32673500
 H                 -4.49099300    5.24033200    2.60358600
 H                  3.07380900    2.26779400    2.10977200
 H                  2.04401500    2.74249100    3.47744500
 H                  2.41978000    1.03187100    3.17223400

96
TS2R2R3-b, -2193.00841 a.u.
 Ni                 0.22323800   -0.14393200    0.55084300
 C                 -1.25479800   -0.64411500   -0.47359500
 C                 -1.89794500   -0.16561400    0.79208500
 C                 -0.92040800   -0.17581000    2.27971500
 H                 -0.93292200   -1.22111200    2.59019500
 H                 -1.64762100    0.37353000    2.88415800
 C                  0.47365500    0.40616200    2.38309100
 C                  1.40782900   -0.40384700    3.20696800
 F                  2.71917100   -0.27245000    2.86083900
 F                  1.37560100   -0.10527600    4.54124300
 F                  1.15696200   -1.73817200    3.13846400
 C                  0.60334400    1.88135900    2.48726900
 C                 -0.51891900    2.72096600    2.34599400
 C                  1.84338900    2.52321000    2.68904300
 C                 -0.41531200    4.10823100    2.41632600
 C                  1.94386800    3.90706700    2.76525700
 C                  0.81684300    4.71795500    2.63154900
 H                  2.74593900    1.93138100    2.78938600
 H                 -1.31307200    4.71290300    2.30531200
 H                  2.92094900    4.35679100    2.92925000
 H                 -1.50237400    2.29260900    2.18253300
 C                  1.59654200   -0.26037400   -0.62235700
 N                  2.00994800    0.71631800   -1.47256300
 N                  2.37731900   -1.34568300   -0.86851100
 C                  3.04943100    0.25954600   -2.27214600
 C                  1.38614400    2.03547300   -1.48327900
 C                  3.28625100   -1.07189000   -1.88270700
 C                  2.19711200   -2.60070200   -0.14525300
 C                  3.79557000    0.85631500   -3.28587400
 C                  2.36587900    3.14829100   -1.12219700
 C                  0.64868200    2.30653000   -2.79224200
 H                  0.63983900    1.97892400   -0.67895000
 C                  4.27395300   -1.83637900   -2.49963000
 C                  1.70597400   -3.71719800   -1.06456400
 C                  3.43652600   -2.99337000    0.65490100
 H                  1.39473900   -2.37475300    0.56917300
 C                  4.78276400    0.08898900   -3.89888700
 H                  3.62108700    1.88043800   -3.59624900
 C                  1.63235000    4.48624100   -1.06287400
 H                  3.17183000    3.20255500   -1.86613100
 H                  2.82763600    2.91895200   -0.15524600
 C                 -0.06990500    3.65243300   -2.72251400
 H                  1.35782300    2.31260600   -3.63100100
 H                 -0.06129900    1.49159300   -2.97941900
 C                  5.01825400   -1.23588500   -3.51187400
 H                  4.46484400   -2.86396100   -2.21110700
 C                  1.46226900   -4.99537900   -0.26511400
 H                  2.44560400   -3.91189200   -1.85269400
 H                  0.78684000   -3.38730700   -1.56447800
 C                  3.17373100   -4.27846300    1.43744200
 H                  4.29144600   -3.14346800   -0.01738500
 H                  3.69822800   -2.17297300    1.33181800
 H                  5.37967400    0.52964800   -4.69265900
 C                  0.89733400    4.78044000   -2.36866200
 H                  2.34421300    5.28817800   -0.83171400
 H                  0.91436300    4.46090800   -0.23235900
 H                 -0.56982400    3.85731400   -3.67728600
 H                 -0.85964400    3.59937200   -1.95841900
 H                  5.79543900   -1.80957600   -4.00927800
 C                  2.70617200   -5.40577200    0.51964800
 H                  1.14714200   -5.80150200   -0.93903500
 H                  0.63107700   -4.82914800    0.43629400
 H                  4.08082500   -4.57380200    1.97859900
 H                  2.40452000   -4.08373800    2.19821200
 H                  0.35623300    5.73198500   -2.29253200
 H                  1.62840800    4.89899600   -3.18314000
 H                  2.50415900   -6.31236600    1.10356900
 H                  3.51224500   -5.65912700   -0.18589600
 H                  0.90051500    5.80021900    2.68732900
 H                 -1.47792300   -0.06076100   -1.36771500
 H                 -1.35371200   -1.72095900   -0.65382700
 H                 -2.18792000    0.88298400    0.67998400
 C                 -3.08996000   -1.00966800    1.23131500
 H                 -3.40603700   -0.76042700    2.25782200
 H                 -2.79759900   -2.06918000    1.26892000
 B                 -4.33747700   -0.85199100    0.29113800
 O                 -4.39841700    0.00201000   -0.77899300
 O                 -5.50546400   -1.54566900    0.48542600
 C                 -5.77425300    0.04086800   -1.22206100
 C                 -6.34120200   -1.30954400   -0.67109600
 C                 -6.41137400    1.26674300   -0.57737000
 C                 -5.79576500    0.17224300   -2.73341200
 C                 -7.79082500   -1.26126400   -0.22622900
 C                 -6.12148900   -2.48080800   -1.62254300
 H                 -6.40221400    1.19358500    0.51537000
 H                 -7.44616500    1.40271900   -0.90859600
 H                 -5.83875300    2.15493100   -0.86270200
 H                 -5.37318600    1.13937300   -3.02432700
 H                 -6.82334900    0.12267900   -3.11144200
 H                 -5.20693700   -0.61284100   -3.21360800
 H                 -8.07965600   -2.23418600    0.18409500
 H                 -8.44838900   -1.04160700   -1.07516500
 H                 -7.95276400   -0.50648500    0.54684800
 H                 -5.07427800   -2.54720300   -1.93647700
 H                 -6.74844400   -2.39585100   -2.51611700
 H                 -6.38049300   -3.41087800   -1.10680400

94
TS2R1R3-c, -1894.19880 a.u.
 Ni                -0.26501800   -0.70912000   -0.24974900
 C                  1.32444500   -0.63320200   -1.25721400
 C                  1.50815400   -1.83452500   -0.36556800
 C                  0.10815500   -2.62151900    0.44148400
 C                 -0.98830600   -1.99817500    0.84867500
 C                 -1.21427700    0.82800900   -0.30401800
 N                 -2.46687100    1.00645200   -0.80945900
 N                 -0.82806000    2.03762100    0.19263400
 C                 -2.87906900    2.32210800   -0.64711400
 C                 -3.22546000   -0.09677000   -1.39013000
 C                 -1.82125300    2.98725700    0.00087800
 C                  0.47273400    2.22478400    0.82379900
 C                 -4.04664000    2.99827700   -0.99417100
 C                 -4.49080700   -0.40914000   -0.59381700
 C                 -3.50394400    0.11604600   -2.87625200
 H                 -2.54884600   -0.95550700   -1.28896600
 C                 -1.90813700    4.34128500    0.31653900
 C                  1.37005700    3.17558700    0.03595900
 C                  0.35810700    2.61060200    2.29610300
 H                  0.92361900    1.22638000    0.77470800
 C                 -4.13024000    4.35173400   -0.67572800
 H                 -4.86866200    2.49838500   -1.49406500
 C                 -5.20351100   -1.61848900   -1.19477000
 H                 -5.16852300    0.45505600   -0.60023500
 H                 -4.21883900   -0.60284200    0.44968700
 C                 -4.22498200   -1.09912400   -3.45675000
 H                 -4.12298300    1.01147100   -3.02270400
 H                 -2.55549500    0.29467200   -3.39756300
 C                 -3.07774500    5.01295200   -0.03136600
 H                 -1.09862600    4.86452200    0.81334200
 C                  2.75227800    3.24538900    0.68331000
 H                  0.92544600    4.17941800    0.00072200
 H                  1.44072000    2.81941100   -0.99915200
 C                  1.74857200    2.68463600    2.92483900
 H                 -0.14317100    3.58212200    2.40034900
 H                 -0.26599000    1.87107700    2.81290300
 H                 -5.03076000    4.90205100   -0.93438200
 C                 -5.50094100   -1.41368200   -2.67830900
 H                 -6.12689900   -1.81783100   -0.63748400
 H                 -4.56727400   -2.50550200   -1.06614200
 H                 -4.45141100   -0.92710900   -4.51632400
 H                 -3.55320100   -1.96942600   -3.41601400
 H                 -3.17156800    6.06996100    0.20236800
 C                  2.65774500    3.64112300    2.15554100
 H                  3.38287900    3.95747800    0.13534600
 H                  3.23913500    2.26343800    0.60468800
 H                  1.66677900    2.99111900    3.97496400
 H                  2.19895700    1.68108700    2.92361100
 H                 -5.98874800   -2.30388100   -3.09526400
 H                 -6.21186000   -0.58153200   -2.79660300
 H                  3.65752900    3.65618300    2.60730800
 H                  2.25932400    4.66423600    2.23601800
 H                  1.24405500   -0.86139500   -2.32291500
 H                  2.00540700    0.19901000   -1.06517300
 H                  1.78039100   -2.71052800   -0.95996800
 C                  2.51545200   -1.58592500    0.76835800
 H                  2.60426900   -2.46538300    1.41876300
 H                  2.14673100   -0.76783100    1.39830700
 B                  3.90624500   -1.20142900    0.15561200
 O                  4.65306600   -2.04448700   -0.62911600
 O                  4.49626300    0.02910500    0.31849900
 C                  5.92680300   -1.40321500   -0.86343800
 C                  5.59195300    0.10531500   -0.62130600
 C                  6.90304500   -1.97030600    0.16150900
 C                  6.39167900   -1.73294000   -2.26971600
 C                  6.71380500    0.91892500   -0.00399300
 C                  5.05645600    0.80477900   -1.86649300
 H                  6.58570400   -1.73982000    1.18401700
 H                  7.91476500   -1.57814700    0.01350100
 H                  6.93603600   -3.05913200    0.05431700
 H                  6.59457400   -2.80596900   -2.34772700
 H                  7.31602500   -1.19416400   -2.50797300
 H                  5.63406100   -1.47616200   -3.01389300
 H                  6.38226200    1.95287900    0.13744100
 H                  7.59040800    0.93053800   -0.66186000
 H                  7.01164600    0.52223400    0.96961200
 H                  4.23995900    0.23541600   -2.32245700
 H                  5.84334700    0.95172000   -2.61374000
 H                  4.66486300    1.78645300   -1.58102300
 C                 -2.17442600   -2.41837300    1.56603300
 C                 -2.90168000   -3.56125700    1.18977900
 C                 -2.67009700   -1.64144400    2.62788200
 C                 -4.07547200   -3.91256600    1.85186500
 H                 -2.54887900   -4.16067300    0.35364200
 C                 -3.83126400   -2.00477900    3.30064700
 H                 -2.13012500   -0.73935000    2.90670100
 C                 -4.54528200   -3.14046100    2.91317700
 H                 -4.62747500   -4.79492200    1.53487400
 H                 -4.19157700   -1.39057700    4.12306100
 H                 -5.46143900   -3.41598900    3.42961500
 C                  0.49134700   -4.06174500    0.58145000
 H                 -0.18012300   -4.56320700    1.28632100
 H                  0.41750700   -4.57726400   -0.38603900
 H                  1.52172300   -4.19215800    0.93304700

109
COM2R2R3'-a, -3025.64844 a.u.
 Ni                 1.10703900   -0.03174300   -1.34521900
 C                 -0.82344700    0.60005400   -1.16387000
 C                 -0.51648500    0.26755600   -2.48693100
 C                  1.93979200   -0.61065400   -2.98533400
 H                  2.24422500    0.26665900   -3.55576900
 H                  1.44957600   -1.37739300   -3.58237200
 C                  2.74187400   -1.02353800   -1.87375100
 C                  4.00641700   -0.27241000   -1.63611200
 F                  4.41928800   -0.28710900   -0.34485400
 F                  5.06596900   -0.75367000   -2.35293400
 F                  3.91355300    1.03058900   -1.99198000
 C                  2.72229700   -2.46873800   -1.50976200
 C                  1.51793200   -3.18583700   -1.63412000
 C                  3.85970400   -3.19010600   -1.11451700
 C                  1.46145500   -4.55911300   -1.42539800
 C                  3.80357200   -4.56715100   -0.90717500
 C                  2.61072000   -5.26589300   -1.07312600
 H                  4.81200400   -2.68635400   -0.99011900
 H                  0.51133200   -5.07746100   -1.53459000
 H                  4.70817700   -5.09564000   -0.61501000
 H                  0.60839200   -2.65008700   -1.89686600
 C                  1.37214000    0.53785000    0.45949100
 N                  1.27310100   -0.13692700    1.63817500
 N                  1.60439400    1.84076300    0.80148300
 C                  1.44095000    0.71996100    2.72085800
 C                  1.13304100   -1.59188900    1.71508800
 C                  1.64869500    1.99861700    2.17917600
 C                  1.81993100    2.88337200   -0.19499200
 C                  1.43857700    0.52038700    4.10098600
 C                  2.41636800   -2.22404800    2.25572400
 C                 -0.09975200   -2.04223900    2.50123800
 H                  1.00667500   -1.90643800    0.67332800
 C                  1.84114800    3.10920300    2.99958300
 C                  0.75018600    3.97336600   -0.15623800
 C                  3.22368400    3.48150800   -0.11424700
 H                  1.73339100    2.35038800   -1.15215800
 C                  1.63300500    1.62983800    4.91779900
 H                  1.29357600   -0.46026900    4.53795500
 C                  2.30147300   -3.74495600    2.29778800
 H                  2.61971000   -1.84052900    3.26483200
 H                  3.25609800   -1.91953700    1.62081300
 C                 -0.19511300   -3.56609100    2.49114000
 H                 -0.03979000   -1.69867600    3.54117400
 H                 -1.00336800   -1.60061900    2.07254600
 C                  1.82777900    2.90650300    4.37585600
 H                  1.99732500    4.10178600    2.59285600
 C                  0.96408000    4.95482200   -1.30650600
 H                  0.79211600    4.51459700    0.79771900
 H                 -0.24497700    3.51992800   -0.21069200
 C                  3.43749400    4.46550400   -1.26236300
 H                  3.35517400    4.00424500    0.84214800
 H                  3.96424400    2.67711300   -0.14575400
 H                  1.63262300    1.49928300    5.99651800
 C                  1.06634100   -4.20205800    3.06844800
 H                  3.21247300   -4.17070700    2.73736900
 H                  2.24429200   -4.12509300    1.27159500
 H                 -1.08269700   -3.88216100    3.05322500
 H                 -0.33773800   -3.91285500    1.45700000
 H                  1.97405800    3.75483500    5.03895300
 C                  2.36783800    5.55600800   -1.26996600
 H                  0.20515400    5.74640000   -1.26817700
 H                  0.82211500    4.42603400   -2.26164100
 H                  4.43722200    4.91067400   -1.18990500
 H                  3.40776600    3.91630500   -2.21478100
 H                  0.98897000   -5.29663400    3.04196100
 H                  1.16227000   -3.91818700    4.12800000
 H                  2.51533700    6.22880000   -2.12409100
 H                  2.47133000    6.17140100   -0.36354700
 H                  2.57205900   -6.34025800   -0.91236000
 H                 -0.79712600    1.65860300   -0.90071400
 H                 -0.84821000   -0.68406800   -2.90410800
 H                 -0.26550300    1.03531600   -3.22148900
 C                 -1.61165200   -0.26473400   -0.23013500
 H                 -1.24704700   -0.09321300    0.78556800
 H                 -1.41674200   -1.32279500   -0.45546400
 B                 -3.23675200   -0.03162300   -0.20379700
 O                 -3.87194800   -0.70268000    0.93262700
 O                 -3.85707900   -0.66860100   -1.41056200
 O                 -3.57105100    1.43250600   -0.27992700
 K                 -3.42395500    1.42771100   -2.85605900
 C                 -4.60401600   -1.81880600    0.47140100
 C                 -4.99071600   -1.41068400   -0.98762000
 C                 -3.61825000    2.31299700    0.82782000
 C                 -3.70483400   -3.05941200    0.50251000
 C                 -5.79500600   -2.04791100    1.39303700
 C                 -5.19627500   -2.58529600   -1.93360600
 C                 -6.22800000   -0.50961300   -1.02355700
 C                 -4.97110300    2.18739500    1.53417500
 C                 -2.49472400    2.05993200    1.83678200
 C                 -3.47464800    3.72357900    0.25422500
 H                 -2.86998400   -2.96031800   -0.19753700
 H                 -4.25575100   -3.97663100    0.26171200
 H                 -3.28939700   -3.16192000    1.51086300
 H                 -5.43773300   -2.34387600    2.38588000
 H                 -6.44546200   -2.84665100    1.01484100
 H                 -6.38797800   -1.13649000    1.50815000
 H                 -5.48443800   -2.22016900   -2.92724900
 H                 -5.99524600   -3.24661300   -1.57650100
 H                 -4.27933200   -3.17056200   -2.04223700
 H                 -6.11015100    0.33616800   -0.34168000
 H                 -7.14400200   -1.05351400   -0.76498100
 H                 -6.35331600   -0.11673600   -2.04143900
 H                 -5.04596000    2.88957700    2.37430000
 H                 -5.78490500    2.40590400    0.83184000
 H                 -5.09576100    1.16737000    1.90697700
 H                 -2.58825100    1.06289800    2.27710800
 H                 -1.50937500    2.14089600    1.36571800
 H                 -2.54151100    2.79782900    2.64667100
 H                 -2.51158300    3.83335600   -0.25979800
 H                 -4.27873000    3.92243800   -0.46643200
 H                 -3.52977600    4.48547900    1.04049800

109
COM2R2R3'-b, -3025.64695 a.u.
 Ni                 0.70822800   -0.39796700   -0.57250500
 C                 -0.47855700   -0.38440600    1.02299400
 C                 -1.19774200   -0.97915700   -0.02196300
 C                  0.27834600   -1.33678700   -2.20760400
 H                 -0.36651000   -0.70601800   -2.81588400
 H                 -0.04578700   -2.37491100   -2.16189600
 C                  1.67862900   -1.04252300   -2.16259700
 C                  2.18019100    0.02961500   -3.07108800
 F                  3.24772700    0.71420200   -2.58360600
 F                  2.58984600   -0.44719300   -4.28206900
 F                  1.23965500    0.95763700   -3.35695400
 C                  2.62988900   -2.13471500   -1.81589600
 C                  2.17915200   -3.22565600   -1.04764000
 C                  3.96754800   -2.16770200   -2.24348600
 C                  3.00196900   -4.30980200   -0.76459000
 C                  4.79309500   -3.25275800   -1.95626800
 C                  4.31708500   -4.33871000   -1.22677900
 H                  4.37515100   -1.35080300   -2.82828000
 H                  2.61060400   -5.13846200   -0.17815700
 H                  5.81911400   -3.24653900   -2.31730900
 H                  1.16139800   -3.22337400   -0.66682500
 C                  1.84550000    0.85209500    0.28764000
 N                  2.83869900    0.66384000    1.19892100
 N                  1.66351100    2.20115700    0.21249800
 C                  3.27461200    1.87625500    1.72238900
 C                  3.32315300   -0.66271900    1.56364300
 C                  2.51445600    2.86975200    1.08194600
 C                  0.69031200    2.80695200   -0.69362300
 C                  4.22850300    2.20959100    2.68298300
 C                  4.80934300   -0.83364700    1.25233300
 C                  2.98850100   -1.00344700    3.01573400
 H                  2.76307500   -1.34329500    0.91142100
 C                  2.68993700    4.21865700    1.38720300
 C                 -0.44429800    3.50992600    0.04954200
 C                  1.36219700    3.72015600   -1.71815300
 H                  0.26062600    1.95065100   -1.22977100
 C                  4.40223800    3.55757100    2.98368900
 H                  4.82072700    1.45561000    3.18884600
 C                  5.28329200   -2.23402100    1.63352600
 H                  5.39936800   -0.08680800    1.79832900
 H                  4.96868700   -0.65115000    0.18359800
 C                  3.46386600   -2.41311500    3.35827000
 H                  3.46722400   -0.28411200    3.69318200
 H                  1.90623300   -0.90369400    3.16695200
 C                  3.64425900    4.54715700    2.34546100
 H                  2.10646700    4.99457900    0.90504900
 C                 -1.45987800    4.06330400   -0.94837600
 H                 -0.04737600    4.32898900    0.66419200
 H                 -0.92736000    2.80138200    0.73316400
 C                  0.33041600    4.26830300   -2.70053800
 H                  1.85514600    4.55889500   -1.20974500
 H                  2.14283500    3.15978000   -2.24176000
 H                  5.13997600    3.84354600    3.72843500
 C                  4.95876700   -2.56599300    3.08762100
 H                  6.36159500   -2.31913700    1.45025100
 H                  4.79710800   -2.96564200    0.97713600
 H                  3.23481500   -2.64067100    4.40710400
 H                  2.91150600   -3.14153800    2.74577400
 H                  3.80068600    5.59148200    2.60154200
 C                 -0.80088900    4.98678900   -1.96931700
 H                 -2.26256800    4.58464900   -0.41253300
 H                 -1.93289100    3.22516700   -1.47892500
 H                  0.82021900    4.94318300   -3.41314700
 H                 -0.08513500    3.43772600   -3.28860000
 H                  5.28467300   -3.58662900    3.32447700
 H                  5.51799300   -1.89361400    3.75627900
 H                 -1.54779700    5.35020000   -2.68604500
 H                 -0.39844400    5.87346500   -1.45567500
 H                  4.96207000   -5.18669200   -1.01091800
 H                  0.06381600   -0.99299700    1.75197000
 H                 -0.72058600    0.62607600    1.35135500
 H                 -1.20378200   -2.07007300   -0.06358800
 C                 -2.34620200   -0.31197500   -0.71480500
 H                 -2.41454100   -0.65882000   -1.75220700
 H                 -2.17078800    0.77216100   -0.75919100
 B                 -3.79558100   -0.56483100    0.02839100
 O                 -4.94296200   -0.14363700   -0.77546200
 O                 -3.86916900    0.28652000    1.26165200
 O                 -3.91795300   -1.98935600    0.50152300
 K                 -2.81226200   -1.53618500    2.76987400
 C                 -5.52696300    1.00959700   -0.20739400
 C                 -5.15121900    0.89298700    1.30631700
 C                 -4.36514400   -3.07528300   -0.28806200
 C                 -4.90831900    2.25192400   -0.85284300
 C                 -7.02493200    0.99775300   -0.48391900
 C                 -5.04167400    2.22748700    2.03144700
 C                 -6.11857900   -0.01659200    2.06908000
 C                 -5.89546700   -3.12913900   -0.27525400
 C                 -3.87104500   -2.99870600   -1.73398800
 C                 -3.80414600   -4.33738600    0.36862900
 H                 -3.84348800    2.32102500   -0.61720400
 H                 -5.39891300    3.17832900   -0.53031700
 H                 -5.01004800    2.16680900   -1.94011800
 H                 -7.19822100    1.09996500   -1.56107200
 H                 -7.53134300    1.82996600    0.02129300
 H                 -7.48176800    0.05898000   -0.15883000
 H                 -4.79762600    2.06071800    3.08811500
 H                 -5.98792000    2.78081100    1.99071100
 H                 -4.25318000    2.84845200    1.59791600
 H                 -6.21930000   -0.98206400    1.56729100
 H                 -7.11158800    0.43430200    2.17907400
 H                 -5.72594400   -0.19015100    3.08078900
 H                 -6.26761700   -3.98645600   -0.85050200
 H                 -6.26166300   -3.22411200    0.75456100
 H                 -6.29698100   -2.20784100   -0.70566200
 H                 -4.25865900   -2.10243300   -2.22683600
 H                 -2.77641400   -2.97451800   -1.77427200
 H                 -4.21226300   -3.87683200   -2.29540000
 H                 -2.70688400   -4.31407300    0.36455600
 H                 -4.14943900   -4.41019400    1.40873300
 H                 -4.12884900   -5.24331400   -0.15639500

111
TSR2R3'-a, -3025.60440 a.u.
 Ni                -1.15903800    0.42549700   -0.89381300
 C                  0.36861200   -0.63486100   -0.93333300
 C                  0.76230500    0.11335900   -2.21097200
 C                 -0.29990400    1.08231900   -2.95053300
 H                 -0.87747000    0.44660000   -3.62500600
 H                  0.34846000    1.71601100   -3.57605800
 C                 -1.30147200    1.96136000   -2.17083200
 C                 -2.59804100    2.06555800   -2.87029400
 F                 -3.61473900    2.52307100   -2.08870000
 F                 -2.60997300    2.90845200   -3.96399000
 F                 -3.03801000    0.87524000   -3.37028900
 C                 -0.76578900    3.20048900   -1.56657100
 C                  0.56557800    3.23415900   -1.09388600
 C                 -1.50735100    4.39101700   -1.40068000
 C                  1.10780000    4.35690100   -0.47714100
 C                 -0.96016400    5.51533700   -0.79063500
 C                  0.35036500    5.51467600   -0.31361400
 H                 -2.53078600    4.44647500   -1.75290000
 H                  2.13603000    4.31901000   -0.12120800
 H                 -1.57474900    6.40755700   -0.68714200
 H                  1.19356600    2.35598300   -1.18861300
 C                 -1.85437800   -0.39783800    0.56064800
 N                 -1.84218100    0.10616600    1.82272800
 N                 -2.51785700   -1.58401600    0.61944700
 C                 -2.51766200   -0.74144000    2.68997200
 C                 -1.27661100    1.42478800    2.11030100
 C                 -2.94941300   -1.83485600    1.91539000
 C                 -2.74278200   -2.39394500   -0.57196700
 C                 -2.80551500   -0.66807400    4.05132300
 C                 -2.36652800    2.44375300    2.43234400
 C                 -0.17962600    1.38963500    3.17038600
 H                 -0.81281100    1.72450000    1.16050100
 C                 -3.66561000   -2.88488600    2.48580100
 C                 -2.06362900   -3.75851900   -0.48865200
 C                 -4.22298800   -2.49965100   -0.93070500
 H                 -2.25069400   -1.81836600   -1.36747400
 C                 -3.52377000   -1.71786800    4.61682200
 H                 -2.49030800    0.17468800    4.65590700
 C                 -1.74970200    3.82993900    2.60449100
 H                 -2.89486400    2.15120200    3.35086400
 H                 -3.10350100    2.44642800    1.61987600
 C                  0.42434900    2.78472100    3.32405000
 H                 -0.58797100    1.06327400    4.13602700
 H                  0.58741000    0.66338700    2.88045700
 C                 -3.94428700   -2.81046800    3.84766300
 H                 -4.00134200   -3.73297900    1.89924400
 C                 -2.23948400   -4.50824800   -1.80752300
 H                 -2.49480200   -4.35046800    0.32947300
 H                 -1.00088300   -3.62173800   -0.25439100
 C                 -4.38972300   -3.26434100   -2.24251800
 H                 -4.77346000   -3.01367500   -0.13163200
 H                 -4.64274700   -1.49002700   -1.01369200
 H                 -3.76221400   -1.68599100    5.67637100
 C                 -0.64464800    3.82257700    3.65808400
 H                 -2.53103000    4.55315900    2.86984000
 H                 -1.33162600    4.15675000    1.64297000
 H                  1.20293300    2.76768000    4.09673200
 H                  0.91829100    3.06719500    2.38383800
 H                 -4.50167400   -3.61507000    4.31938800
 C                 -3.71475900   -4.63342200   -2.18351300
 H                 -1.77293800   -5.49874600   -1.73921500
 H                 -1.70876700   -3.96397200   -2.60367400
 H                 -5.45560000   -3.37205500   -2.47688800
 H                 -3.94831800   -2.67478600   -3.05962600
 H                 -0.19162000    4.81914800    3.73417900
 H                 -1.07749900    3.59570900    4.64489900
 H                 -3.81863200   -5.14920000   -3.14627900
 H                 -4.22572200   -5.25836600   -1.43556700
 H                  0.76945000    6.39365600    0.16938100
 H                  0.15088500   -1.69607300   -1.10910500
 H                  1.65472200    0.70429200   -1.99087200
 H                  1.01582400   -0.59664900   -3.01314100
 C                  1.26877800   -0.41106800    0.25938600
 H                  0.83912400   -0.91971400    1.13056400
 H                  1.26008800    0.65917700    0.51066600
 B                  2.84436600   -0.85285800    0.13816500
 O                  3.57226100   -0.64605300    1.39331400
 O                  3.55838100    0.02747700   -0.85105100
 O                  2.98458600   -2.25923800   -0.37443800
 K                  3.53467000   -1.73801500   -2.79762500
 C                  4.42686700    0.47034700    1.27007000
 C                  4.75998100    0.49760500   -0.25787600
 C                  2.96183600   -3.42180100    0.43381200
 C                  3.68503500    1.73414900    1.71694100
 C                  5.63799900    0.26702700    2.17232600
 C                  5.07646300    1.88238300   -0.80615400
 C                  5.90404300   -0.45718900   -0.61522700
 C                  4.34417700   -3.65652000    1.04953300
 C                  1.91464200   -3.34987100    1.54621500
 C                  2.61725100   -4.57649100   -0.50453100
 H                  2.85468500    1.97064100    1.04566500
 H                  4.34809200    2.60611500    1.76895200
 H                  3.27007500    1.55692500    2.71468300
 H                  5.32127000    0.29611700    3.22090900
 H                  6.38622100    1.05561600    2.02283300
 H                  6.10844600   -0.70356100    1.99173500
 H                  5.29933800    1.81980700   -1.87844400
 H                  5.95166900    2.31620500   -0.30721500
 H                  4.22927700    2.56169100   -0.68109400
 H                  5.69047900   -1.46859600   -0.25687100
 H                  6.86359600   -0.13266400   -0.19751900
 H                  6.02678100   -0.48338200   -1.70768500
 H                  4.34692900   -4.54717400    1.69057000
 H                  5.09335000   -3.80359200    0.26075700
 H                  4.62749000   -2.78557900    1.64589400
 H                  2.15282800   -2.54819500    2.25122300
 H                  0.91853900   -3.16389900    1.13063900
 H                  1.88322100   -4.29832300    2.09573200
 H                  1.62855100   -4.41943800   -0.95450000
 H                  3.36033500   -4.65146000   -1.31040800
 H                  2.60604000   -5.53645800    0.02482800

109
COM2R1R3'-a, -2726.84053 a.u.
 Ni                 0.97667100   -0.11733300   -1.52028000
 C                 -0.92673600    0.50269700   -1.13465600
 C                 -0.72333100    0.24433700   -2.49645900
 C                  1.75509300   -0.79091000   -3.10884100
 C                  2.61859000   -0.81189900   -2.16034400
 C                  1.43770600    0.20106500    0.27133700
 N                  1.50677100   -0.70409600    1.28745300
 N                  1.86918700    1.38404200    0.79869400
 C                  2.01238400   -0.11956500    2.44160200
 C                  1.16277100   -2.11150600    1.08718600
 C                  2.24034700    1.23317100    2.12823700
 C                  1.93034800    2.59716200   -0.00775200
 C                  2.30818900   -0.62070100    3.70756900
 C                  2.39689900   -3.01142000    1.11792400
 C                  0.07928900   -2.61028400    2.04214400
 H                  0.75475700   -2.12981800    0.06833000
 C                  2.75663300    2.11587000    3.07447600
 C                  1.02346700    3.69822300    0.53570000
 C                  3.35958600    3.08765000   -0.22923000
 H                  1.53593500    2.27275300   -0.98108500
 C                  2.82528400    0.26378700    4.65059800
 H                  2.15167700   -1.66334100    3.95901400
 C                  2.00785600   -4.44596300    0.76797300
 H                  2.85414200   -2.98614100    2.11729200
 H                  3.14246100   -2.63036000    0.41356100
 C                 -0.30675700   -4.04249200    1.67716900
 H                  0.44220100   -2.58987300    3.07794300
 H                 -0.79574300   -1.95502600    1.99360300
 C                  3.04395600    1.61164600    4.34031600
 H                  2.93807100    3.15972200    2.84318300
 C                  1.03284600    4.90233800   -0.40239400
 H                  1.35978900    4.01212000    1.53254200
 H                  0.00870100    3.30488700    0.65852200
 C                  3.36090600    4.30253700   -1.15573900
 H                  3.82230900    3.35504500    0.73047200
 H                  3.95717300    2.27719900   -0.66104100
 H                  3.06468900   -0.10281200    5.64510600
 C                  0.90666000   -4.96956300    1.68726400
 H                  2.89233400   -5.09324200    0.81688000
 H                  1.65628100   -4.47406500   -0.27412200
 H                 -1.07620000   -4.40605200    2.36932100
 H                 -0.76282700   -4.04572000    0.67638100
 H                  3.44867900    2.27772300    5.09751800
 C                  2.45376200    5.41353400   -0.63118100
 H                  0.39611800    5.69776900    0.00442000
 H                  0.59365700    4.61052500   -1.36882000
 H                  4.38588000    4.67143800   -1.28356100
 H                  3.01396500    3.99119900   -2.15226100
 H                  0.61281900   -5.98452600    1.39042200
 H                  1.29699100   -5.04273300    2.71400400
 H                  2.44661900    6.25980500   -1.32963000
 H                  2.85715400    5.79402700    0.31942300
 H                 -0.84944700    1.54360300   -0.80776300
 H                 -1.10996700   -0.67247500   -2.94335000
 H                 -0.50050800    1.04861500   -3.20232100
 C                 -1.70102700   -0.39031900   -0.20956300
 H                 -1.24765900   -0.34012500    0.78560200
 H                 -1.59928100   -1.43316200   -0.54213200
 C                  1.41746700   -1.04224500   -4.52179400
 H                  2.29596900   -1.33240400   -5.11376300
 H                  0.67342700   -1.84575700   -4.60580400
 H                  0.97004500   -0.15491800   -4.98821700
 C                  3.96303600   -1.16790700   -1.76265500
 C                  4.70098500   -2.09141500   -2.52660500
 C                  4.57026900   -0.63258300   -0.61569700
 C                  5.99104900   -2.45797100   -2.15888200
 H                  4.24032700   -2.52682500   -3.41008400
 C                  5.86366900   -0.99375300   -0.25130100
 H                  4.00991700    0.06542900   -0.00295000
 C                  6.58191100   -1.90959800   -1.01904200
 H                  6.53907500   -3.17798200   -2.76285100
 H                  6.30821800   -0.56377000    0.64364900
 H                  7.58980100   -2.19790400   -0.73066500
 B                 -3.29943900   -0.05544800   -0.04048300
 O                 -3.90925500   -0.76363400    1.08942300
 O                 -4.05016200   -0.55204000   -1.24051800
 O                 -3.53549000    1.43081400    0.01613900
 K                 -3.52556100    1.60384900   -2.56648300
 C                 -4.76457900   -1.77673500    0.60516500
 C                 -5.21250700   -1.22807900   -0.78867100
 C                 -3.44361600    2.21701600    1.18860400
 C                 -3.97413300   -3.08337300    0.47994500
 C                 -5.90546100   -1.97972900    1.59377700
 C                 -5.58456500   -2.30711000   -1.79613200
 C                 -6.36734200   -0.22973500   -0.67062400
 C                 -4.77688500    2.17917400    1.94117000
 C                 -2.32390700    1.76069700    2.12798100
 C                 -3.16245600    3.64642400    0.72227200
 H                 -3.18287900   -2.99331900   -0.27015100
 H                 -4.61452500   -3.93310500    0.21381400
 H                 -3.50154800   -3.29631600    1.44496400
 H                 -5.50821800   -2.37860700    2.53408400
 H                 -6.64618100   -2.69230800    1.20923200
 H                 -6.40925300   -1.03518100    1.81660200
 H                 -5.90808100   -1.84526200   -2.73733900
 H                 -6.41135200   -2.92621200   -1.42665000
 H                 -4.73157600   -2.95513000   -2.01440800
 H                 -6.13138800    0.55056300    0.05678400
 H                 -7.30718100   -0.71590800   -0.38356400
 H                 -6.52669900    0.24712300   -1.64706900
 H                 -4.74752200    2.81503400    2.83534400
 H                 -5.58645500    2.53667000    1.29298200
 H                 -4.99658100    1.15085400    2.24094400
 H                 -2.51407700    0.74548800    2.48796100
 H                 -1.35215400    1.77188300    1.62353300
 H                 -2.26372900    2.42997700    2.99481800
 H                 -2.21695400    3.68945900    0.16734400
 H                 -3.96776900    3.99363800    0.06154600
 H                 -3.09573800    4.34169200    1.56743400

109
COM2R1R3'-b, -2726.84013 a.u.
 Ni                -1.34856200    1.05071600    0.24863300
 C                  0.43505200    0.65365800   -0.66938300
 C                  0.18504700    2.02714300   -0.57932900
 C                 -2.25483900    2.67681800    0.67370700
 C                 -2.96766700    1.66169400    0.99175100
 C                 -1.68855300   -0.78421000    0.40279700
 N                 -1.44615400   -1.59363000    1.47181000
 N                 -2.32917400   -1.56322500   -0.51454500
 C                 -1.95276100   -2.86954200    1.25578300
 C                 -0.82321200   -1.07931000    2.68940700
 C                 -2.51787500   -2.85181900   -0.03289400
 C                 -2.77399400   -1.01580100   -1.78951100
 C                 -1.99555300   -4.01995300    2.04041800
 C                 -1.83555700   -0.95223100    3.82617300
 C                  0.41641900   -1.86056900    3.12038500
 H                 -0.50548900   -0.06810000    2.40323600
 C                 -3.12421800   -3.98505200   -0.56999300
 C                 -2.13646100   -1.71643800   -2.98615400
 C                 -4.29607100   -0.96134400   -1.89521200
 H                 -2.40572000    0.01946500   -1.76110700
 C                 -2.60328500   -5.15096100    1.50074000
 H                 -1.57902200   -4.04470200    3.04080700
 C                 -1.18798700   -0.28784600    5.03924800
 H                 -2.21273000   -1.94668500    4.10409500
 H                 -2.69350100   -0.36733000    3.47685400
 C                  1.05892200   -1.17722700    4.32603200
 H                  0.14811700   -2.88891400    3.39395200
 H                  1.12694000   -1.92149400    2.29039600
 C                 -3.15663900   -5.13511700    0.21477900
 H                 -3.56484600   -3.98201400   -1.56090500
 C                 -2.55660500   -1.02701700   -4.28222500
 H                 -2.44076100   -2.77071200   -3.02039100
 H                 -1.04661000   -1.70826500   -2.87447700
 C                 -4.70851400   -0.28327100   -3.20034800
 H                 -4.71562100   -1.97588100   -1.85698900
 H                 -4.69338100   -0.41557200   -1.03141600
 H                 -2.64844600   -6.06114900    2.09255800
 C                  0.06974300   -1.03343600    5.48041200
 H                 -1.91007400   -0.22882300    5.86320400
 H                 -0.92341700    0.74755900    4.77837300
 H                  1.94342600   -1.74246800    4.64394500
 H                  1.41839700   -0.18246000    4.02479700
 H                 -3.62394300   -6.03348200   -0.17935600
 C                 -4.07748600   -0.96798700   -4.41126300
 H                 -2.11615200   -1.54750700   -5.14159000
 H                 -2.15268200   -0.00320000   -4.29353000
 H                 -5.80183200   -0.27730600   -3.28928900
 H                 -4.38986700    0.76939600   -3.17223800
 H                  0.54179100   -0.51471700    6.32442200
 H                 -0.21074300   -2.03411300    5.84336800
 H                 -4.36115000   -0.44535100   -5.33339100
 H                 -4.47236100   -1.99175000   -4.49604900
 H                  0.16961000    0.16062500   -1.60901100
 H                  0.69962900    2.62865700    0.16984600
 H                 -0.24918400    2.59104000   -1.40772900
 C                  1.44926900   -0.08104300    0.15755500
 H                  1.07995700   -1.09261200    0.35663300
 H                  1.54758300    0.41134700    1.13558000
 C                 -4.22447900    1.15661900    1.58895600
 B                  2.94613100   -0.21427700   -0.50549400
 O                  3.78365100   -1.21289200    0.16771100
 O                  3.69004500    1.07550200   -0.32781200
 O                  2.85884000   -0.44582800   -1.98995000
 K                  2.63580300    2.09305500   -2.45650400
 C                  4.79919900   -0.56107000    0.89966200
 C                  5.00409400    0.77395800    0.11219700
 C                  2.67244900   -1.70954700   -2.59725500
 C                  4.30551000   -0.31400000    2.32889800
 C                  6.03221700   -1.45432500    0.94734300
 C                  5.52260900    1.92824200    0.95887200
 C                  5.91620900    0.59021000   -1.10378300
 C                  4.03315600   -2.37864200   -2.81181100
 C                  1.77739200   -2.64329700   -1.77758300
 C                  2.01493300   -1.43972000   -3.95168200
 H                  3.45506400    0.37416400    2.33610800
 H                  5.09141300    0.09296300    2.97678800
 H                  3.97122000   -1.26851400    2.74989100
 H                  5.80855400   -2.35675100    1.52761200
 H                  6.87770600   -0.94415700    1.42607400
 H                  6.33317500   -1.76727800   -0.05623900
 H                  5.66058200    2.81906700    0.33347600
 H                  6.49184400    1.68408200    1.41096400
 H                  4.81786800    2.18166600    1.75528300
 H                  5.57174600   -0.24130300   -1.72329700
 H                  6.95978100    0.41575300   -0.81638400
 H                  5.88960400    1.50550300   -1.71028600
 H                  3.92752100   -3.34438100   -3.32264800
 H                  4.67744600   -1.73537300   -3.42374400
 H                  4.51634600   -2.53804200   -1.84373600
 H                  2.23190500   -2.85681800   -0.80599100
 H                  0.79057100   -2.20045900   -1.60773100
 H                  1.63613400   -3.59137600   -2.31075900
 H                  1.04293500   -0.94945500   -3.81379500
 H                  2.65196800   -0.78172500   -4.55739600
 H                  1.85471800   -2.36647100   -4.51539200
 C                 -2.09050100    4.10258600    0.53206500
 C                 -3.00653700    4.86038500   -0.21902700
 C                 -1.00272800    4.77198500    1.11837700
 C                 -2.84237700    6.23407500   -0.37186200
 H                 -3.84936800    4.35376400   -0.68322900
 C                 -0.84768400    6.14723700    0.97411800
 H                 -0.28770000    4.19684000    1.70120300
 C                 -1.76341000    6.88682800    0.22483300
 H                 -3.56473500    6.79986500   -0.95650700
 H                 -0.00548300    6.64568800    1.44946700
 H                 -1.63883100    7.96070700    0.10911500
 H                 -4.28739900    1.42797800    2.65138200
 H                 -5.10014700    1.59683700    1.09352200
 H                 -4.30990400    0.06678800    1.51937500

109
COM2R1R3'-c, -2726.83611 
 Ni                -0.74797400   -0.77866500    0.25433200
 C                  0.52703500   -0.53542000   -1.26287200
 C                  1.19968200   -1.19477100   -0.22315100
 C                 -0.66531500   -2.06676300    1.65402400
 C                 -1.75841600   -1.39999600    1.72085700
 C                 -1.98967700    0.48626800   -0.38404200
 N                 -3.19565100    0.25536800   -0.97634600
 N                 -1.89205000    1.84173700   -0.26533700
 C                 -3.85770000    1.44622900   -1.24477600
 C                 -3.65361600   -1.09894900   -1.26797000
 C                 -3.01904900    2.47259700   -0.77245800
 C                 -0.69012000    2.46726500    0.27091300
 C                 -5.07619600    1.74116400   -1.85323100
 C                 -5.00921500   -1.42667000   -0.64602200
 C                 -3.62918100   -1.39844000   -2.76538000
 H                 -2.89982000   -1.73068100   -0.77998400
 C                 -3.39214700    3.81154300   -0.86784100
 C                  0.01203300    3.34320400   -0.76329700
 C                 -0.92129300    3.21101400    1.58269600
 H                 -0.03953800    1.61185600    0.49306500
 C                 -5.44263200    3.08095700   -1.95482700
 H                 -5.72484200    0.96339900   -2.23982600
 C                 -5.33740300   -2.89816200   -0.88570000
 H                 -5.79831500   -0.80809500   -1.09221500
 H                 -4.98890500   -1.20141500    0.42394500
 C                 -3.98218800   -2.86439100   -3.01296100
 H                 -4.34485700   -0.74965500   -3.29024000
 H                 -2.63324700   -1.16513800   -3.16281700
 C                 -4.61677300    4.10029000   -1.46464900
 H                 -2.75887800    4.60817400   -0.49309400
 C                  1.35136200    3.81737600   -0.20852100
 H                 -0.61293700    4.20899400   -1.01974200
 H                  0.15418400    2.77006700   -1.68811500
 C                  0.42039900    3.69230500    2.13563600
 H                 -1.59081000    4.06838200    1.42727400
 H                 -1.41150900    2.54149500    2.29915700
 H                 -6.38985100    3.33689100   -2.42183100
 C                 -5.32021100   -3.23537400   -2.37545800
 H                 -6.31490900   -3.13592000   -0.44862800
 H                 -4.59923300   -3.51998200   -0.35806300
 H                 -4.00032400   -3.06959200   -4.09076700
 H                 -3.19130100   -3.49804100   -2.58459700
 H                 -4.93351300    5.13603800   -1.55235000
 C                  1.17573400    4.54872100    1.12072100
 H                  1.85317100    4.46517700   -0.93837000
 H                  2.00026200    2.94223600   -0.06829600
 H                  0.26220300    4.25152700    3.06582500
 H                  1.03125000    2.81594200    2.39638900
 H                 -5.52859600   -4.30177400   -2.52903600
 H                 -6.12682000   -2.68172900   -2.87991500
 H                  2.15500200    4.83408000    1.52532000
 H                  0.62033600    5.48358400    0.94937500
 H                  0.09829900   -1.09228500   -2.10044300
 H                  0.70684100    0.52374900   -1.45347000
 H                  1.29593200   -2.27833000   -0.30687900
 C                  2.20428900   -0.52991600    0.67637600
 H                  2.19930000   -1.02192400    1.65651300
 H                  1.90015800    0.50981600    0.86373600
 C                 -3.05273800   -1.21091100    2.33135700
 C                 -3.78466200   -2.31807200    2.79752900
 C                 -3.63912300    0.06057200    2.43939600
 C                 -5.05562500   -2.15759000    3.34039600
 H                 -3.34779700   -3.30983900    2.70842300
 C                 -4.90484500    0.22155700    2.99288300
 H                 -3.09047800    0.92188000    2.07050600
 C                 -5.62419900   -0.88691200    3.44077000
 H                 -5.60789200   -3.02942300    3.68454700
 H                 -5.33770800    1.21704000    3.06314400
 H                 -6.61882400   -0.76252400    3.86182300
 C                  0.18566600   -3.10341300    2.26836000
 H                 -0.32312400   -3.60519600    3.10212700
 H                  0.47436800   -3.86774900    1.53551700
 H                  1.11712000   -2.67096900    2.65197900
 B                  3.75935300   -0.49247200    0.12330500
 O                  4.73936500   -0.22015000    1.17821800
 O                  3.91637700    0.65840300   -0.83263200
 O                  4.09955300   -1.73412700   -0.65803800
 K                  3.13558000   -0.79923500   -2.84104200
 C                  5.29401500    1.06482100    0.99901000
 C                  5.14300000    1.31010200   -0.53777600
 C                  4.57063900   -2.94336300   -0.09370100
 C                  4.48749700    2.07194800    1.82537700
 C                  6.73592400    1.06015400    1.49130700
 C                  5.04499200    2.77740700   -0.93115700
 C                  6.27339500    0.66033100   -1.34111900
 C                  6.09227100   -2.88577400    0.06790700
 C                  3.92936800   -3.25004800    1.25979900
 C                  4.20365700   -4.04912800   -1.08466100
 H                  3.45405600    2.12740000    1.47144600
 H                  4.92296900    3.07834100    1.80107800
 H                  4.46706000    1.72890700    2.86534500
 H                  6.75214700    0.89141200    2.57392900
 H                  7.23068400    2.01885500    1.29012300
 H                  7.31390800    0.26113900    1.01904100
 H                  4.93774400    2.86658800   -2.01953500
 H                  5.95097700    3.32266300   -0.63920400
 H                  4.18331700    3.26184100   -0.46801300
 H                  6.38186700   -0.39370200   -1.07753700
 H                  7.23283100    1.16855000   -1.18980000
 H                  6.03326900    0.72594600   -2.41129900
 H                  6.48376600   -3.82977900    0.46809600
 H                  6.57097500   -2.70235200   -0.90199700
 H                  6.35675800   -2.07333800    0.75011500
 H                  4.16760800   -2.46694500    1.98520700
 H                  2.84225500   -3.32249700    1.16507300
 H                  4.30162100   -4.20681100    1.64615700
 H                  3.11460300   -4.10384000   -1.20704400
 H                  4.65635200   -3.84670200   -2.06464800
 H                  4.56104400   -5.02863000   -0.74561200

109
COM2R1R3'-d, -2726.83640 a.u.
 Ni                -1.02936300    0.67233400   -0.35276600
 C                 -0.05735400    0.15906200    1.32858600
 C                  0.84494600    0.76257200    0.44081500
 C                 -0.54503600    2.02329000   -1.61760100
 C                 -1.58583100    1.38561700   -2.00393500
 C                 -2.54345500   -0.39094800   -0.04952700
 N                 -3.74036800    0.04544300    0.43865400
 N                 -2.72815900   -1.70521600   -0.35497200
 C                 -4.68203200   -0.97513800    0.44353100
 C                 -3.90845600    1.41611000    0.90586300
 C                 -4.02841700   -2.10733300   -0.07817700
 C                 -1.63062200   -2.52222000   -0.85724800
 C                 -6.01660600   -1.03426200    0.83891600
 C                 -4.96019700    2.18792600    0.11307900
 C                 -4.15603800    1.48023700    2.41139500
 H                 -2.93141300    1.87477900    0.69872100
 C                 -4.70024700   -3.31808600   -0.23076900
 C                 -1.29394600   -3.67427800    0.08687600
 C                 -1.85234900   -2.99503000   -2.29071700
 H                 -0.78073400   -1.82723500   -0.86564200
 C                 -6.68292900   -2.24858100    0.69041300
 H                 -6.53037000   -0.17068500    1.24686000
 C                 -5.01715000    3.63764500    0.59074600
 H                 -5.94835700    1.72418600    0.23269200
 H                 -4.71125700    2.14347200   -0.95285100
 C                 -4.22227900    2.93386900    2.87569000
 H                 -5.09644100    0.97133300    2.66349700
 H                 -3.35322400    0.93960800    2.92833400
 C                 -6.03595000   -3.37176200    0.16102200
 H                 -4.21152000   -4.19380800   -0.64344400
 C                 -0.06739300   -4.42688400   -0.42094000
 H                 -2.14399600   -4.36480900    0.16534800
 H                 -1.11453700   -3.27425200    1.09272500
 C                 -0.61359800   -3.74000500   -2.78541700
 H                 -2.72863000   -3.65585300   -2.34471400
 H                 -2.06411300   -2.12569000   -2.92456700
 H                 -7.72538500   -2.32122000    0.98839600
 C                 -5.27297200    3.71991800    2.09405300
 H                 -5.79330000    4.18144800    0.03859100
 H                 -4.06179800    4.12975600    0.35634300
 H                 -4.43313600    2.97421000    3.95163400
 H                 -3.23819000    3.40367600    2.72888500
 H                 -6.58351500   -4.30392500    0.05151700
 C                 -0.25468100   -4.90156800   -1.86030300
 H                  0.15085500   -5.27594700    0.23887100
 H                  0.80216500   -3.75884700   -0.36988800
 H                 -0.77729300   -4.10069500   -3.80830800
 H                  0.23209700   -3.03831600   -2.83035700
 H                 -5.28365200    4.76725100    2.42076600
 H                 -6.27050800    3.31104600    2.31594100
 H                  0.65781500   -5.39760700   -2.21386100
 H                 -1.05710800   -5.65446100   -1.89430200
 H                 -0.51633100    0.72874000    2.14165600
 H                 -0.07165300   -0.92479500    1.45193900
 H                  1.09731200    1.81039700    0.60913400
 C                  1.82577300   -0.00286200   -0.39991000
 H                  2.02219500    0.55761100   -1.32202400
 H                  1.37675000   -0.95783700   -0.71010900
 C                 -2.64412300    1.20124500   -3.01839800
 B                  3.25483900   -0.34646500    0.34442100
 O                  4.29239100   -0.84352400   -0.56490200
 O                  3.03551700   -1.47957500    1.30870300
 O                  3.73499300    0.81697500    1.16464000
 K                  2.36313300    0.15611700    3.21729600
 C                  4.52186500   -2.21409800   -0.32988900
 C                  4.10712900   -2.39673500    1.16770100
 C                  4.50316900    1.89653200    0.66307000
 C                  3.64187100   -3.03272100   -1.27969600
 C                  5.98477200   -2.53241300   -0.61469700
 C                  3.61571400   -3.79533600    1.51628900
 C                  5.23576200   -2.00825800    2.12738800
 C                  5.99108200    1.55275400    0.77304700
 C                  4.16541500    2.24723900   -0.78505600
 C                  4.18313600    3.09748000    1.55382600
 H                  2.58328500   -2.83773300   -1.08908700
 H                  3.82346300   -4.11140700   -1.19846400
 H                  3.85861800   -2.72099100   -2.30717100
 H                  6.18879100   -2.38901000   -1.68175500
 H                  6.22535000   -3.57252000   -0.35979800
 H                  6.65105100   -1.87043200   -0.05486900
 H                  3.36390500   -3.84842900    2.58298500
 H                  4.38840500   -4.54833700    1.31750400
 H                  2.71990200   -4.05420200    0.94663400
 H                  5.61280600   -1.00908800    1.89651200
 H                  6.06837700   -2.72098100    2.10039100
 H                  4.84370400   -2.00143200    3.15388500
 H                  6.61852600    2.38866800    0.43789700
 H                  6.25305800    1.32361300    1.81389000
 H                  6.20857500    0.67639400    0.15581000
 H                  4.37439100    1.40142300   -1.44580500
 H                  3.11291400    2.52339700   -0.88834200
 H                  4.76707700    3.10320200   -1.11330800
 H                  3.12032800    3.35565100    1.47132600
 H                  4.41185000    2.86657900    2.60355600
 H                  4.77059900    3.97795700    1.26750900
 C                  0.44355600    3.04400500   -1.86741900
 C                  1.18546800    3.06233100   -3.06048600
 C                  0.69069700    4.05002300   -0.91786100
 C                  2.12702400    4.05919200   -3.29867100
 H                  1.01737200    2.27829300   -3.79443900
 C                  1.62331900    5.05248800   -1.16353500
 H                  0.12703000    4.03737400    0.01245600
 C                  2.34772200    5.06207700   -2.35531500
 H                  2.69564300    4.05019900   -4.22590800
 H                  1.79325300    5.82564100   -0.41731600
 H                  3.08586500    5.83807800   -2.54241000
 H                 -2.39060900    0.36702900   -3.68602800
 H                 -3.60949300    0.95262700   -2.56274200
 H                 -2.77240300    2.09649100   -3.64174900

111
COM2R2R3''-a, -3025.63036 a.u.
 Ni                 0.87207200    0.16357200   -0.78126800
 C                  0.05218600   -0.19340500   -2.47465000
 H                 -0.13321200    0.72458300   -3.03652200
 H                 -0.74092600   -0.92910500   -2.62940700
 C                  1.42878300   -0.68610900   -2.45502100
 C                  2.43946900    0.07394800   -3.23039300
 F                  3.69720800    0.04276100   -2.70109200
 F                  2.60787400   -0.36873800   -4.52107200
 F                  2.13472500    1.38926500   -3.35853100
 C                  1.67099100   -2.13615900   -2.28125800
 C                  0.67137300   -2.94445100   -1.69650300
 C                  2.85171000   -2.79616900   -2.67565000
 C                  0.82239100   -4.31844000   -1.55370700
 C                  3.00402800   -4.17274100   -2.52724800
 C                  1.98987100   -4.95398100   -1.97672700
 H                  3.66417200   -2.23403100   -3.12254300
 H                  0.01853900   -4.89859300   -1.10245900
 H                  3.93021500   -4.63914300   -2.85752100
 H                 -0.23868100   -2.47420300   -1.34065400
 C                  2.26542600    0.49150300    0.42833100
 N                  2.82276500   -0.31945600    1.37709000
 N                  2.81775300    1.72473900    0.64400400
 C                  3.68925100    0.38536000    2.20175700
 C                  2.49337200   -1.73670100    1.44551400
 C                  3.69493600    1.70795400    1.71609400
 C                  2.45236300    2.86413800   -0.18799400
 C                  4.44762900    0.02907900    3.31525100
 C                  3.73017300   -2.62395500    1.31842200
 C                  1.65882600   -2.06456600    2.68236800
 H                  1.86856500   -1.90370400    0.55933300
 C                  4.47997300    2.69027700    2.31643000
 C                  1.76759500    3.97106500    0.60944600
 C                  3.62897200    3.38660800   -1.00788200
 H                  1.71120700    2.44414500   -0.88269000
 C                  5.22484100    1.01711900    3.91806100
 H                  4.44076100   -0.98030700    3.71138900
 C                  3.34158300   -4.09959400    1.36470000
 H                  4.44126200   -2.40892900    2.12613700
 H                  4.23450500   -2.38878600    0.37392200
 C                  1.28023000   -3.54367000    2.69372200
 H                  2.22096100   -1.82065700    3.59501400
 H                  0.76314500   -1.42891600    2.67840500
 C                  5.24506200    2.32593100    3.42300900
 H                  4.50292900    3.70780500    1.94209400
 C                  1.30531600    5.08163800   -0.33093300
 H                  2.45483300    4.38697500    1.35881300
 H                  0.91768000    3.54214600    1.15323400
 C                  3.16402100    4.50759200   -1.93517600
 H                  4.41799300    3.76328300   -0.34179600
 H                  4.05745700    2.55922800   -1.58348900
 H                  5.82767400    0.76166300    4.78553300
 C                  2.52208900   -4.42859900    2.61027300
 H                  4.24602900   -4.71989400    1.32608800
 H                  2.75671200   -4.34243000    0.46930200
 H                  0.69700000   -3.77706600    3.59416200
 H                  0.63253900   -3.75470400    1.83042400
 H                  5.86660700    3.07406400    3.90795100
 C                  2.46833000    5.62465600   -1.15949300
 H                  0.83413100    5.88896700    0.24476200
 H                  0.53233300    4.67891700   -1.00119300
 H                  4.01822900    4.90528600   -2.49721100
 H                  2.46766600    4.08934400   -2.67542700
 H                  2.23257900   -5.48732700    2.60386100
 H                  3.13746600   -4.27568800    3.51061300
 H                  2.11207900    6.40043300   -1.84930600
 H                  3.19528900    6.10941900   -0.48937900
 H                  2.11107500   -6.02905400   -1.86861700
 B                 -4.99856000   -0.45222800    0.60196200
 O                 -5.78228600   -0.62459400   -0.50433900
 O                 -5.25243800    0.73155200    1.27432800
 C                 -6.39730400    0.66228600   -0.77067900
 C                 -6.42105200    1.32076000    0.64900100
 C                 -5.48517600    1.39441300   -1.74758800
 C                 -7.76319200    0.43095400   -1.38518300
 C                 -6.26337900    2.82895300    0.64841700
 C                 -7.62739000    0.90353100    1.47972100
 H                 -4.49843600    1.58578700   -1.31260800
 H                 -5.91802100    2.35116900   -2.05696200
 H                 -5.34903300    0.77515400   -2.63941800
 H                 -7.64866500   -0.03332300   -2.36959000
 H                 -8.29016500    1.38228100   -1.51905200
 H                 -8.37848800   -0.22765100   -0.76754500
 H                 -6.31038700    3.20832100    1.67494400
 H                 -7.07356600    3.30008000    0.08111200
 H                 -5.30739100    3.13109600    0.21311200
 H                 -7.75384900   -0.18426600    1.48371600
 H                 -8.54809300    1.35866000    1.10118000
 H                 -7.48269500    1.23433800    2.51321300
 C                 -1.92074100    2.81699000   -0.07689500
 H                 -1.40148900    3.44892500    0.64586100
 H                 -2.60839300    3.32099500   -0.75217200
 C                 -1.58084400    1.51093800   -0.25353000
 C                 -0.58974100    0.73102500    0.46159100
 H                 -2.10061900    0.97164300   -1.04942100
 H                 -0.89850700   -0.30644000    0.66733100
 H                 -0.19703500    1.21807900    1.36848100
 O                 -4.02085000   -1.25607800    1.08441500
 C                 -3.56353200   -2.47507700    0.42850800
 K                 -2.81785500    1.01508200    2.38647800
 C                 -4.70970000   -3.47745800    0.40682000
 C                 -3.07197200   -2.14647700   -0.97403700
 C                 -2.41858500   -2.98140400    1.29259400
 H                 -4.36791000   -4.42565200   -0.02161900
 H                 -5.07039100   -3.67108800    1.42326200
 H                 -5.54211300   -3.10945000   -0.20045500
 H                 -3.88709900   -1.78273100   -1.60530200
 H                 -2.28358200   -1.38781300   -0.94077000
 H                 -2.65488700   -3.04491500   -1.44131100
 H                 -1.59693500   -2.25783700    1.31499600
 H                 -2.75774000   -3.16551800    2.31823000
 H                 -2.02568500   -3.91921400    0.88702400

109
COM2R1R3''-a, -2726.81157 a.u.
 Ni                -1.16700900   -0.57147100    0.30070500
 C                 -0.78278400   -1.96525500    1.50629900
 C                 -2.03005400   -1.58973500    1.59602600
 C                 -2.41730000    0.61789800   -0.42070300
 N                 -3.47210200    0.29179200   -1.23619900
 N                 -2.56540600    1.95994400   -0.17715500
 C                 -4.27918700    1.38783000   -1.48942900
 C                 -3.68210600   -1.08129000   -1.67364700
 C                 -3.69805100    2.46848200   -0.79585300
 C                 -1.65164000    2.66945100    0.70974400
 C                 -5.44208200    1.55711300   -2.23781300
 C                 -4.98373000   -1.67504300   -1.14001600
 C                 -3.55203700   -1.24078300   -3.18630500
 H                 -2.85223700   -1.62190000   -1.19708300
 C                 -4.28203600    3.73339000   -0.82554500
 C                 -0.95923000    3.84064800    0.01477900
 C                 -2.34155500    3.08646900    2.00811900
 H                 -0.88778500    1.91822500    0.95303700
 C                 -6.01830200    2.82637700   -2.26964900
 H                 -5.89585300    0.73290200   -2.77716900
 C                 -5.07661300   -3.14907900   -1.52566700
 H                 -5.84963100   -1.13601900   -1.54874900
 H                 -5.01054100   -1.55759300   -0.05196000
 C                 -3.66193600   -2.71642100   -3.56815400
 H                 -4.33672000   -0.66897100   -3.70144200
 H                 -2.58897800   -0.82543600   -3.50943100
 C                 -5.44899800    3.89685900   -1.57159100
 H                 -3.85641600    4.57113500   -0.28425100
 C                  0.00735300    4.53802700    0.97010400
 H                 -1.69906800    4.56707200   -0.34614100
 H                 -0.42919200    3.46296500   -0.86874500
 C                 -1.35894300    3.78867700    2.94146100
 H                 -3.18439300    3.75726200    1.79060800
 H                 -2.75703600    2.19185600    2.48675300
 H                 -6.92828400    2.98201200   -2.84327000
 C                 -4.95260600   -3.33793400   -3.03649500
 H                 -6.02126000   -3.57163200   -1.16132700
 H                 -4.27091100   -3.70028600   -1.01901300
 H                 -3.60222100   -2.82882200   -4.65847900
 H                 -2.80220400   -3.25841400   -3.14672700
 H                 -5.92294500    4.87433600   -1.60703500
 C                 -0.69482500    4.97825600    2.25246600
 H                  0.47081500    5.39825400    0.46936200
 H                  0.81748300    3.84138200    1.22661800
 H                 -1.87575900    4.10987000    3.85455700
 H                 -0.58472100    3.07199900    3.25164400
 H                 -4.99235700   -4.40440200   -3.29363600
 H                 -5.81318600   -2.86268500   -3.53228600
 H                  0.02157400    5.46020300    2.93030300
 H                 -1.45899900    5.73379400    2.01240100
 B                  5.66485900   -0.75535500   -0.44265000
 O                  6.57498700   -0.74293900    0.57814000
 O                  5.70542900    0.38397000   -1.22779200
 C                  7.04493600    0.62520800    0.68101100
 C                  6.84549800    1.15689500   -0.77760900
 C                  6.14509800    1.32462900    1.69320100
 C                  8.48244800    0.61278300    1.16077400
 C                  6.49980300    2.63039700   -0.86961700
 C                  8.00836400    0.81651200   -1.70052000
 H                  5.10294800    1.34834800    1.35563700
 H                  6.47461400    2.35206100    1.87847700
 H                  6.18317300    0.77645700    2.63958300
 H                  8.52506400    0.22380000    2.18288800
 H                  8.89391200    1.62834200    1.16775400
 H                  9.11387400   -0.01758700    0.53006700
 H                  6.38980600    2.92165800   -1.91975800
 H                  7.29881900    3.24140000   -0.43538200
 H                  5.56495100    2.85513800   -0.35017000
 H                  8.27040000   -0.24499900   -1.63869300
 H                  8.89665600    1.40834800   -1.45785400
 H                  7.72225700    1.03789700   -2.73379200
 C                  2.01840700    1.44941800    0.28801700
 H                  1.73167500    2.28709700   -0.35137600
 H                  2.59325400    1.69461600    1.17805300
 C                  1.45822200    0.20934900    0.12302300
 C                  0.53523700   -0.24189300   -0.87874300
 H                  1.73942300   -0.55034800    0.85579600
 H                  0.61906700   -1.28986200   -1.18928100
 H                  0.32538500    0.44980200   -1.70546000
 O                  4.75094500   -1.70426100   -0.75242300
 C                  4.48474900   -2.89765200    0.03761100
 K                  3.17880700    0.15852000   -2.22083900
 C                  5.68175900   -3.83017800   -0.08743500
 C                  4.21831700   -2.51996600    1.48930400
 C                  3.24124600   -3.50847900   -0.59009200
 H                  5.48998600   -4.76346000    0.45277100
 H                  5.87056400   -4.07458400   -1.13857000
 H                  6.58053400   -3.36967400    0.33542600
 H                  5.11488700   -2.12092100    1.97009000
 H                  3.42153600   -1.77259700    1.55004400
 H                  3.89130800   -3.40551400    2.04421800
 H                  2.38789900   -2.82727900   -0.50306300
 H                  3.41413000   -3.72984100   -1.64950100
 H                  2.97988500   -4.44264700   -0.08300500
 C                 -3.29392000   -1.84244600    2.24761100
 C                 -3.63954500   -3.12586200    2.71649200
 C                 -4.24679200   -0.81809600    2.40048000
 C                 -4.87407600   -3.36774400    3.31131100
 H                 -2.92495700   -3.93643600    2.59173900
 C                 -5.47613900   -1.05636400    3.00544400
 H                 -3.99972500    0.16950900    2.01835900
 C                 -5.80142500   -2.33468300    3.46331600
 H                 -5.11757400   -4.37040000    3.65837100
 H                 -6.19137400   -0.24264300    3.11048300
 H                 -6.76643000   -2.52504000    3.92724900
 C                  0.18853600   -2.90707400    2.12004400
 H                  0.53948200   -3.64285800    1.38170100
 H                  1.08629100   -2.38206300    2.47514200
 H                 -0.22897900   -3.46524000    2.97250300

109
COM2R1R3''-b, -2726.81204 a.u.
 Ni                 1.64552000    0.69535600    0.53816600
 C                  0.94679500    2.05905700    1.67372700
 C                  2.21337700    1.83447400    1.88359000
 C                  3.05568000   -0.37062500   -0.02192200
 N                  4.08039900   -0.03128200   -0.86865800
 N                  3.32130500   -1.66358200    0.35019900
 C                  4.98452500   -1.07049200   -1.01691500
 C                  4.16252800    1.30592500   -1.43541400
 C                  4.49837900   -2.12554200   -0.21804800
 C                  2.46671900   -2.35211500    1.30847900
 C                  6.16190100   -1.20780900   -1.74853000
 C                  5.39388100    2.06692000   -0.94947900
 C                  4.04424500    1.30711200   -2.95745300
 H                  3.27476000    1.80488500   -1.02075600
 C                  5.19463300   -3.32854900   -0.12225700
 C                  1.89375700   -3.65627000    0.75917800
 C                  3.17027100   -2.54400500    2.65055900
 H                  1.63198100   -1.65261800    1.45656400
 C                  6.85054100   -2.41706300   -1.65536400
 H                  6.54321000   -0.40443800   -2.36959200
 C                  5.37293500    3.49689200   -1.48461600
 H                  6.31264900    1.56522800   -1.28249000
 H                  5.40341900    2.05897000    0.14667500
 C                  4.03661000    2.74123900   -3.48409900
 H                  4.88155400    0.75572900   -3.40743300
 H                  3.12454000    0.78116800   -3.24306100
 C                  6.37631100   -3.45920700   -0.85173900
 H                  4.84331000   -4.14200600    0.50292300
 C                  0.95945600   -4.29531300    1.78474500
 H                  2.69875700   -4.36092800    0.51209800
 H                  1.35917600   -3.44251100   -0.17476300
 C                  2.22822200   -3.19589600    3.65967700
 H                  4.06489300   -3.16991200    2.52303500
 H                  3.50949000   -1.56467400    3.00920400
 H                  7.77392500   -2.54639800   -2.21384600
 C                  5.26360900    3.51706700   -3.00816900
 H                  6.27222400    4.03361600   -1.15744500
 H                  4.51306600    4.02906400   -1.05184800
 H                  3.98546000    2.73926500   -4.58042900
 H                  3.12881200    3.24922100   -3.12610600
 H                  6.93719400   -4.38814700   -0.79037800
 C                  1.66379100   -4.50956400    3.12288800
 H                  0.57346300   -5.24708400    1.39677700
 H                  0.09310900   -3.63537900    1.93304900
 H                  2.75210200   -3.36122600    4.60958900
 H                  1.39866100   -2.50580600    3.87169700
 H                  5.22308600    4.55127000   -3.37320100
 H                  6.16873400    3.06530800   -3.44251100
 H                  0.96957000   -4.95041000    3.84988000
 H                  2.48461100   -5.23194500    2.99306100
 B                 -5.11301100   -0.10119400   -1.11132800
 O                 -6.18610100   -0.15366400   -0.26423700
 O                 -4.88695800   -1.29432300   -1.78068900
 C                 -6.51687500   -1.55694800   -0.11924800
 C                 -6.00534500   -2.16028500   -1.46925900
 C                 -5.74171500   -2.07042500    1.08889900
 C                 -8.00973900   -1.68617000    0.10809200
 C                 -5.50428400   -3.58805700   -1.37301200
 C                 -7.01141200   -2.01817600   -2.60424200
 H                 -4.65959600   -1.99053300    0.93599500
 H                 -5.98729000   -3.11463600    1.30793200
 H                 -6.00529400   -1.46523900    1.96169700
 H                 -8.27515000   -1.23531200    1.06940800
 H                 -8.30472400   -2.74116800    0.13582000
 H                 -8.58243900   -1.18171700   -0.67384200
 H                 -5.17459700   -3.93391100   -2.35863800
 H                 -6.30497900   -4.25526500   -1.03524800
 H                 -4.66368600   -3.67192800   -0.67965700
 H                 -7.38656400   -0.99207800   -2.67922900
 H                 -7.86422600   -2.69085500   -2.46829300
 H                 -6.52260800   -2.27300100   -3.55013400
 C                 -1.35823400   -1.61666100    0.46245100
 H                 -0.93175100   -2.49928200   -0.01951400
 H                 -2.03547600   -1.79816100    1.29390700
 C                 -0.88293700   -0.36125400    0.19615200
 C                  0.12674100    0.04632600   -0.74348400
 H                 -1.31136400    0.45576000    0.78071300
 H                 -0.01503200    1.02956700   -1.20970300
 H                  0.48497100   -0.72149300   -1.44330900
 O                 -4.27003300    0.92670300   -1.35438400
 C                 -4.24781200    2.18402800   -0.61323600
 K                 -2.26799300   -0.78340800   -2.33761000
 C                 -5.50433200    2.96778300   -0.96586700
 C                 -4.15721600    1.90893500    0.88015000
 C                 -2.99831400    2.89921800   -1.10072200
 H                 -5.48994700    3.94039900   -0.46243700
 H                 -5.56147100    3.14064200   -2.04644800
 H                 -6.40289500    2.43062000   -0.64537000
 H                 -5.07334800    1.44676500    1.25767800
 H                 -3.31025800    1.25256500    1.09980600
 H                 -3.98560000    2.84553700    1.41868100
 H                 -2.09847600    2.33030500   -0.84392000
 H                 -3.03681900    3.04490200   -2.18681900
 H                 -2.91065700    3.87678700   -0.61816000
 C                  3.34065700    2.28410700    2.74031400
 H                  3.80426700    1.43602400    3.26174200
 H                  4.13526200    2.74531200    2.13774000
 H                  3.02497200    3.01843200    3.49691300
 C                 -0.17953800    2.83694400    2.12488700
 C                 -0.98546300    2.40288300    3.19813400
 C                 -0.53034600    4.05488400    1.50831700
 C                 -2.05801700    3.16406500    3.65171500
 H                 -0.74218500    1.45775700    3.67839700
 C                 -1.60337800    4.81468400    1.96451000
 H                  0.06765100    4.40187400    0.66840100
 C                 -2.37566400    4.37984500    3.04319000
 H                 -2.65165800    2.80600600    4.49110300
 H                 -1.83511100    5.76099900    1.47790300
 H                 -3.21015800    4.97738700    3.40301700

44
TS4-R3��, -1360.48407 a.u.
 B                 -0.18126900    0.31013600   -0.09344400
 O                 -1.06928300    0.91836200    0.77144200
 O                 -0.80388500   -0.66889300   -0.88180300
 C                 -2.30399100    0.18217200    0.72877700
 C                 -2.22045000   -0.55489900   -0.65698300
 C                 -2.34059600   -0.76550800    1.92219300
 C                 -3.44985400    1.17530600    0.83895700
 C                 -2.83616700   -1.94252800   -0.66777300
 C                 -2.78135100    0.27668700   -1.80762300
 H                 -1.53463300   -1.49994500    1.88257500
 H                 -3.30037000   -1.29031000    1.98130900
 H                 -2.21405400   -0.17957800    2.83827200
 H                 -3.42645600    1.64775600    1.82633800
 H                 -4.41583200    0.66887000    0.72925500
 H                 -3.37876000    1.96329000    0.08523000
 H                 -2.72936700   -2.38650800   -1.66374000
 H                 -3.90593100   -1.89555500   -0.43433400
 H                 -2.34922400   -2.60069600    0.05586400
 H                 -2.33448400    1.27615800   -1.82770200
 H                 -3.86966000    0.38085000   -1.74305100
 H                 -2.54027300   -0.21988200   -2.75349000
 C                  1.03591900   -1.44484800    1.50510900
 H                  0.36713000   -2.30725300    1.41340700
 H                  0.71049900   -0.69506200    2.22412800
 C                  2.41846100   -1.68293700    1.38385000
 C                  3.09718200   -2.76325700    0.84254700
 H                  3.06159800   -0.84564500    1.68124900
 H                  4.18382900   -2.79249500    0.84176100
 H                  2.58791600   -3.71469600    0.66893400
 O                  0.97409800    0.87225700   -0.58227200
 C                  1.57429800    2.08350500   -0.08726500
 K                  1.63502800   -1.65922200   -1.44695500
 C                  0.71919800    3.26427000   -0.53870600
 C                  1.71310700    2.06238400    1.43141000
 C                  2.94969800    2.13743900   -0.73984700
 H                  1.18440100    4.21065600   -0.23994200
 H                  0.61180900    3.26136100   -1.62935600
 H                 -0.27617200    3.21042400   -0.08753900
 H                  0.73489800    2.01395500    1.91622200
 H                  2.30310600    1.20047200    1.75352000
 H                  2.22138700    2.97474200    1.76396900
 H                  3.55298600    1.27713200   -0.42781000
 H                  2.85657600    2.12494000   -1.83206400
 H                  3.47974700    3.05103800   -0.45047000

44
R3'', -1360.49431 a.u.
 B                 -0.58979800    0.60097000   -0.39533400
 O                 -1.52807200    1.08156600    0.47738500
 O                 -0.94245100   -0.60507100   -0.97369600
 C                 -2.42869000   -0.02271700    0.74531200
 C                 -2.30214400   -0.87954600   -0.55922100
 C                 -1.89187900   -0.73928600    1.97860700
 C                 -3.81499500    0.53199500    1.00646900
 C                 -2.45373800   -2.37353800   -0.34796500
 C                 -3.21531500   -0.39936300   -1.68019000
 H                 -0.88588400   -1.13898200    1.80492700
 H                 -2.55094900   -1.55898200    2.28302700
 H                 -1.83295000   -0.02342800    2.80465200
 H                 -3.80686800    1.11937700    1.93003400
 H                 -4.53768600   -0.28245600    1.13002500
 H                 -4.15181600    1.18012700    0.19369900
 H                 -2.35702800   -2.89570200   -1.30592100
 H                 -3.44249500   -2.60646600    0.06266700
 H                 -1.69214400   -2.75930400    0.33435500
 H                 -3.11820400    0.67977800   -1.83951300
 H                 -4.26464100   -0.62630400   -1.46597400
 H                 -2.93760300   -0.90730100   -2.60933600
 C                  1.97197700   -1.87941200    1.61958300
 H                  1.62230500   -2.90644600    1.47901800
 H                  1.49658000   -1.32637200    2.42681000
 C                  3.23403300   -1.49485400    1.16365100
 C                  4.09123200   -2.09653100    0.23948700
 H                  3.56680000   -0.50956500    1.51536400
 H                  5.08476200   -1.68655900    0.07416200
 H                  3.96206600   -3.14970500   -0.02650300
 O                  0.59925800    1.14803100   -0.74101100
 C                  1.21187000    2.28962200   -0.08541100
 K                  1.69159500   -1.40187600   -1.29935600
 C                  0.40609400    3.53574800   -0.42685200
 C                  1.27831700    2.05327100    1.41860600
 C                  2.61284400    2.36332300   -0.67478900
 H                  0.87812000    4.42165400    0.01178400
 H                  0.35535300    3.67487000   -1.51246000
 H                 -0.61227200    3.45986800   -0.03279100
 H                  0.28053000    2.05496800    1.86526700
 H                  1.75392300    1.08996100    1.62921100
 H                  1.86956000    2.84573600    1.89026700
 H                  3.18487500    1.46202600   -0.42595800
 H                  2.56629400    2.46350900   -1.76498700
 H                  3.15054800    3.22801300   -0.27253500

113
INT6-II, -2540.34072 a.u.
 Ni                -0.62925200   -0.59279000   -0.30697400
 C                 -0.79916200    0.52021400    1.24550500
 C                 -0.22881100    1.73139000    1.42563000
 C                 -0.51705600    2.65134100    2.58608100
 H                 -1.22282600    2.21587600    3.29658300
 H                  0.39731100    2.91868700    3.13331700
 H                 -0.94000000    3.60159500    2.22597100
 C                  0.73247700    2.31253100    0.40862700
 H                  0.22346200    3.09855100   -0.16192600
 H                  1.01004400    1.53467100   -0.31198600
 C                  1.99180900    2.92085900    0.99097300
 C                  2.17739800    4.23595000    0.92502500
 F                  3.21617200    4.90212300    1.41191100
 F                  1.33355100    5.10137600    0.36991300
 C                  3.03196500    2.06858900    1.61524800
 C                  2.69904400    1.13424800    2.60587300
 C                  4.36485400    2.14398100    1.18928300
 C                  3.67318100    0.30381100    3.15353900
 C                  5.33763500    1.31391900    1.73756100
 C                  4.99575200    0.38983700    2.72314600
 H                  4.63443600    2.84102500    0.40026200
 H                  3.39513400   -0.41463700    3.92107900
 H                  6.36256900    1.38267800    1.38164600
 H                  1.67004700    1.04916200    2.94003800
 C                 -1.74428800    0.00535600    2.26874400
 C                 -1.35269900   -1.00009700    3.16519900
 C                 -3.05209700    0.50360200    2.38398100
 C                 -2.21661500   -1.46408000    4.15567000
 H                 -0.34754100   -1.40830400    3.09547500
 C                 -3.91880400    0.04334200    3.37149000
 H                 -3.38494400    1.27419900    1.69260400
 C                 -3.50412100   -0.94135100    4.26833500
 H                 -1.88025700   -2.23608400    4.84440500
 H                 -4.92337600    0.45525300    3.43945500
 H                 -4.17881300   -1.30179500    5.04082200
 C                 -2.42426900   -0.25160500   -0.67810700
 N                 -3.36796000   -1.21110400   -0.54406300
 N                 -3.03552200    0.84296400   -1.18593500
 C                 -4.59720700   -0.74377500   -0.98639700
 C                 -3.05395300   -2.56143600   -0.07546200
 C                 -4.38618000    0.58190800   -1.40119900
 C                 -2.31863700    2.06667100   -1.53951400
 C                 -5.85462500   -1.33832100   -1.08337400
 C                 -3.85929300   -2.96807700    1.15308800
 C                 -3.14431500   -3.58363400   -1.20407900
 H                 -2.00101800   -2.49463700    0.22392000
 C                 -5.42926800    1.34806600   -1.92083500
 C                 -2.30372100    2.27691900   -3.05303400
 C                 -2.84960200    3.27523500   -0.76812300
 H                 -1.29219800    1.87297100   -1.21401400
 C                 -6.89239200   -0.56991000   -1.59825300
 H                 -6.02530300   -2.36466200   -0.78046400
 C                 -3.37773400   -4.33047600    1.64629100
 H                 -4.92822900   -3.03180900    0.91211200
 H                 -3.74866000   -2.21145900    1.93403300
 C                 -2.68549400   -4.94991000   -0.69808700
 H                 -4.17892000   -3.65194900   -1.56911500
 H                 -2.51296300   -3.23978000   -2.02952200
 C                 -6.68327300    0.75372500   -2.00953300
 H                 -5.28175000    2.36872400   -2.25447500
 C                 -1.55267200    3.55693000   -3.40904100
 H                 -3.33039500    2.34204800   -3.43635000
 H                 -1.84206700    1.40130900   -3.52485400
 C                 -2.13746200    4.56318300   -1.18110900
 H                 -3.92589800    3.39089000   -0.94455900
 H                 -2.72191600    3.09197500    0.30539700
 H                 -7.88278700   -1.00783600   -1.68679900
 C                 -3.46123300   -5.38470800    0.54411300
 H                 -3.96556400   -4.63658100    2.52052900
 H                 -2.33589500   -4.23802500    1.98812600
 H                 -2.78753200   -5.69577500   -1.49597000
 H                 -1.61328300   -4.89545100   -0.45777300
 H                 -7.51388700    1.32759700   -2.41105200
 C                 -2.15566400    4.76336100   -2.69402700
 H                 -1.56665300    3.70385100   -4.49575900
 H                 -0.49589100    3.45395500   -3.12040500
 H                 -2.60438500    5.41542900   -0.67231100
 H                 -1.09444200    4.53802800   -0.83904000
 H                 -3.08443200   -6.34857200    0.90944600
 H                 -4.51719200   -5.54181400    0.27554000
 H                 -1.60958800    5.67713400   -2.95878700
 H                 -3.19269100    4.90572100   -3.03455100
 H                  5.75367300   -0.26087900    3.15251700
 C                  1.15703700   -1.59276900    0.70124400
 H                  1.49024700   -0.98526700    1.53672200
 H                  0.52503500   -2.45092800    0.92718900
 C                  1.67845700   -1.42840100   -0.53791200
 C                  2.73459000   -0.44784700   -0.90807800
 H                  1.35098800   -2.10473800   -1.32293700
 H                  2.45534200    0.09941200   -1.82017800
 H                  2.88214200    0.29859300   -0.11991800
 F                 -0.64991800   -1.62355500   -1.86367500
 O                  5.22741800   -0.38829900   -1.56996900
 B                  4.13925800   -1.11175100   -1.15665700
 C                  6.27745500   -1.33470000   -1.87452100
 O                  4.41505000   -2.43884300   -0.96814700
 C                  5.85249100   -2.58812600   -1.03956700
 C                  7.61074500   -0.72903600   -1.47743800
 C                  6.23308700   -1.57463300   -3.37940600
 C                  6.36501400   -2.55344600    0.39585200
 C                  6.17785800   -3.92285200   -1.68273500
 H                  7.81742100    0.14619900   -2.10173900
 H                  8.42273800   -1.45050200   -1.62372500
 H                  7.61088300   -0.40879000   -0.43278000
 H                  5.27635400   -2.01052900   -3.68584600
 H                  7.03945900   -2.24032400   -3.70450000
 H                  6.34868900   -0.61575200   -3.89444800
 H                  6.12900900   -1.59904500    0.87718600
 H                  7.44737500   -2.71379400    0.44055400
 H                  5.87367200   -3.34862500    0.96544500
 H                  5.83401100   -4.73595100   -1.03546100
 H                  7.25993900   -4.03134700   -1.81930800
 H                  5.68923300   -4.03308100   -2.65370200

113
TS4-II, -2540.31672 a.u.
 Ni                -0.07010800   -0.35559500    0.28015500
 C                  1.46518700    0.35181300    1.31257600
 C                  2.59733900    0.79476900    0.68925900
 C                  3.44237400    1.93937300    1.17201600
 H                  4.50741300    1.69130200    1.07905400
 H                  3.28907000    2.83960700    0.55885600
 H                  3.23708200    2.20729900    2.21069300
 C                  3.10846600    0.15442000   -0.58366800
 H                  3.11816000    0.91280300   -1.37588500
 H                  2.41681600   -0.62698700   -0.92364700
 C                  4.50073500   -0.42607700   -0.46802800
 C                  5.50800500    0.05492500   -1.18362500
 F                  6.75313800   -0.39378500   -1.15657500
 F                  5.42369300    1.06794000   -2.04030100
 C                  4.71921500   -1.57213500    0.45213900
 C                  4.89874800   -1.35924500    1.82314900
 C                  4.64763100   -2.88279900   -0.03024500
 C                  4.99343900   -2.43965900    2.69680600
 C                  4.74399000   -3.96317300    0.84357200
 C                  4.91185900   -3.74328100    2.20952700
 H                  4.49806900   -3.05150400   -1.09430600
 H                  5.13042600   -2.26224600    3.76072200
 H                  4.68009400   -4.97710200    0.45703900
 H                  4.95386300   -0.34423500    2.20697700
 C                  0.89962800    1.07612400    2.48617400
 C                  0.52485400    0.45860700    3.68893700
 C                  0.68802200    2.46258100    2.38536200
 C                  0.02152100    1.20052300    4.75667800
 H                  0.62710500   -0.61432500    3.81780500
 C                  0.19243800    3.20663500    3.44883100
 H                  0.91149600    2.95873100    1.44554200
 C                 -0.13545300    2.57941700    4.65083400
 H                 -0.24900300    0.68993100    5.67780500
 H                  0.05034900    4.27860200    3.33334800
 H                 -0.52592200    3.15564600    5.48562700
 C                 -0.94746900    1.34496000   -0.16369100
 N                 -2.17009000    1.58271600    0.37074600
 N                 -0.72385300    2.33643800   -1.05918300
 C                 -2.74415300    2.71532000   -0.18874600
 C                 -2.77587400    0.68198200    1.35253900
 C                 -1.81138800    3.20305700   -1.11934300
 C                  0.47695800    2.38206000   -1.88736600
 C                 -3.97095400    3.35011400    0.00437000
 C                 -3.07070800    1.37441800    2.67817900
 C                 -3.98817800   -0.05281300    0.78943800
 H                 -1.99349700   -0.06737200    1.53996000
 C                 -2.08688100    4.33313400   -1.88939600
 C                  0.16618700    2.08913100   -3.35395500
 C                  1.25505200    3.68452500   -1.70423200
 H                  1.08494400    1.55850100   -1.50186500
 C                 -4.23785300    4.48036500   -0.75924200
 H                 -4.70055400    2.97796300    0.71437400
 C                 -3.57523100    0.34859600    3.68998700
 H                 -3.83269300    2.15331200    2.54196800
 H                 -2.16459400    1.86786400    3.04153200
 C                 -4.50972000   -1.05606600    1.81582300
 H                 -4.77854700    0.66644400    0.53349800
 H                 -3.69190400   -0.57158100   -0.12721400
 C                 -3.31052500    4.96347600   -1.69354500
 H                 -1.38723400    4.71146800   -2.62587500
 C                  1.45332400    2.08423100   -4.17594000
 H                 -0.52040200    2.84847000   -3.75172300
 H                 -0.34805100    1.12302800   -3.42172700
 C                  2.52560500    3.68588800   -2.55263900
 H                  0.63337600    4.54049500   -1.99282400
 H                  1.49497200    3.81907000   -0.64235100
 H                 -5.18692100    4.99398200   -0.63291900
 C                 -4.79979400   -0.39551000    3.16175300
 H                 -3.80271100    0.84635300    4.64092200
 H                 -2.77015000   -0.37158700    3.89856100
 H                 -5.41054900   -1.54496400    1.42624000
 H                 -3.76001600   -1.85002500    1.93647400
 H                 -3.55258100    5.84449900   -2.28150200
 C                  2.21848500    3.39632300   -4.02017700
 H                  1.21838500    1.89844600   -5.23072400
 H                  2.09046300    1.24925500   -3.84821800
 H                  3.03508800    4.65168900   -2.44909200
 H                  3.22581300    2.92776500   -2.17480800
 H                 -5.13003500   -1.14774100    3.88937100
 H                 -5.63155300    0.31686500    3.04789500
 H                  3.14893400    3.36566600   -4.60006800
 H                  1.61576400    4.21867900   -4.43447700
 H                  4.97979000   -4.58604500    2.89279200
 C                  1.43672600   -1.47838700    1.40819900
 H                  2.32444100   -1.75520400    0.85115600
 H                  1.64762700   -1.46349700    2.47642700
 C                  0.23983300   -2.13115900    0.98223800
 C                  0.13824900   -3.07258100   -0.17988400
 H                 -0.55990100   -2.23096700    1.72605400
 H                  0.99288400   -2.93737500   -0.85900800
 H                  0.17356500   -4.11633500    0.17185600
 F                 -1.27391500   -1.20375600   -0.95548500
 O                 -1.36967500   -3.27530300   -2.28484400
 B                 -1.26133700   -2.81078800   -0.94203000
 C                 -2.74336400   -3.56005100   -2.53200100
 O                 -2.47084200   -3.16607600   -0.24802000
 C                 -3.25148900   -3.97994700   -1.11447700
 C                 -2.84085000   -4.65100300   -3.58691300
 C                 -3.42782900   -2.29244000   -3.04832300
 C                 -2.93991000   -5.44379700   -0.79755400
 C                 -4.72799200   -3.70994700   -0.86882700
 H                 -2.47207600   -4.27060500   -4.54614300
 H                 -3.88030400   -4.97269000   -3.72645400
 H                 -2.23720400   -5.52104300   -3.31537400
 H                 -3.39896400   -1.49578700   -2.29987600
 H                 -4.47028600   -2.47831600   -3.33278300
 H                 -2.88647200   -1.93952300   -3.93298200
 H                 -1.88735500   -5.66885500   -0.99921500
 H                 -3.56369000   -6.13562500   -1.37562700
 H                 -3.12707400   -5.61833500    0.26770900
 H                 -4.99758700   -4.02597300    0.14525700
 H                 -5.35333600   -4.26830900   -1.57640800
 H                 -4.95914600   -2.64578800   -0.96280100

113
INT7-II, -2540.34696 a.u.
 Ni                -0.11991200    0.27442100   -0.14204300
 C                 -2.00163100    1.22660400    0.12923900
 C                 -2.04578600   -0.12790500    0.48292100
 C                 -2.25307400   -0.57677500    1.91768500
 H                 -2.75088300   -1.55160500    1.93540600
 H                 -1.31516100   -0.68001600    2.46679700
 H                 -2.87844000    0.12958000    2.47464400
 C                 -2.46622400   -1.18284300   -0.53671300
 H                 -1.95481700   -2.12618100   -0.32438000
 H                 -2.18115800   -0.89759500   -1.55151900
 C                 -3.96299500   -1.41312000   -0.49614100
 C                 -4.46926300   -2.58933200   -0.15148000
 F                 -5.75841300   -2.88476900   -0.09838700
 F                 -3.75911600   -3.66026800    0.18996600
 C                 -4.87373900   -0.30063600   -0.87126800
 C                 -5.24582600    0.66394500    0.06930200
 C                 -5.31471100   -0.16960800   -2.19210100
 C                 -6.04080500    1.74460200   -0.30537900
 C                 -6.11061100    0.90981200   -2.56704900
 C                 -6.47204300    1.87152500   -1.62449500
 H                 -5.02295100   -0.91613900   -2.92753200
 H                 -6.32224000    2.48803700    0.43649500
 H                 -6.44648800    1.00107100   -3.59689300
 H                 -4.90789900    0.56925400    1.09790700
 C                 -2.03599000    2.30660500    1.14935000
 C                 -2.90596100    3.39048800    0.95695700
 C                 -1.27345800    2.27682500    2.32431400
 C                 -3.01445600    4.40125200    1.90758200
 H                 -3.52199700    3.43276500    0.06351800
 C                 -1.37351100    3.29102600    3.27125800
 H                 -0.58221300    1.45567600    2.48567000
 C                 -2.24506300    4.35916600    3.06859200
 H                 -3.70173300    5.22640200    1.73719000
 H                 -0.76426600    3.24886500    4.17106200
 H                 -2.32126600    5.15288000    3.80740000
 C                  1.03562700   -0.37111400    1.36165900
 N                  2.04736900    0.42715200    1.78949200
 N                  1.34385300   -1.62462300    1.77243000
 C                  3.02536800   -0.31661000    2.43741400
 C                  2.12501900    1.83877800    1.40962500
 C                  2.57047400   -1.64573900    2.42745500
 C                  0.54833600   -2.78013000    1.36908600
 C                  4.25371400    0.02086800    3.00577500
 C                  2.25371000    2.77586200    2.60647400
 C                  3.20349000    2.09003400    0.35889700
 H                  1.15183500    2.03877600    0.93873700
 C                  3.33241500   -2.67271700    2.98460600
 C                  1.26742200   -3.61419700    0.31050600
 C                  0.06513500   -3.61503000    2.55175800
 H                 -0.33010000   -2.33322300    0.89379700
 C                  5.00832300   -1.00487100    3.56255100
 H                  4.62364800    1.03964000    3.00559200
 C                  2.17431500    4.22440900    2.12837300
 H                  3.21134500    2.61592400    3.11761400
 H                  1.46440000    2.55983400    3.33553800
 C                  3.14561300    3.54485900   -0.09966300
 H                  4.19407800    1.87022700    0.78172300
 H                  3.04258600    1.42336800   -0.49387800
 C                  4.55451800   -2.33176400    3.55226300
 H                  3.00203400   -3.70493600    2.97015700
 C                  0.36209700   -4.74899500   -0.16298000
 H                  2.19379100   -4.03096100    0.72894400
 H                  1.55101500   -2.96099400   -0.52274200
 C                 -0.83195800   -4.74879000    2.05803300
 H                  0.91776800   -4.04019300    3.09509200
 H                 -0.47245800   -2.97167100    3.25947300
 H                  5.97199000   -0.77271200    4.00743400
 C                  3.24146900    4.51683200    1.07428000
 H                  2.27966800    4.90425400    2.98293300
 H                  1.17613000    4.40605600    1.70376500
 H                  3.94537700    3.73171900   -0.82589100
 H                  2.20056600    3.70651200   -0.63809200
 H                  5.17180900   -3.11163300    3.98952500
 C                 -0.12561000   -5.60207200    1.00607400
 H                  0.89493700   -5.36624100   -0.89602300
 H                 -0.50525500   -4.32358100   -0.68964100
 H                 -1.14743700   -5.36720800    2.90715300
 H                 -1.74769200   -4.32430500    1.62353100
 H                  3.14818200    5.55137100    0.72079800
 H                  4.23686700    4.43159500    1.53666800
 H                 -0.79908500   -6.38981600    0.64673000
 H                  0.73452900   -6.10985600    1.46839200
 H                 -7.09099900    2.71595700   -1.91733200
 C                 -2.07644100    1.62388200   -1.33999800
 H                 -2.83074500    1.05752000   -1.89177100
 H                 -2.30696300    2.68543200   -1.47138200
 C                 -0.65663400    1.26138400   -1.68611600
 C                 -0.24452400    0.51945400   -2.93338300
 H                  0.01201000    2.11906000   -1.49715300
 H                 -0.86441400   -0.37725500   -3.08675400
 H                 -0.40063100    1.15292500   -3.82409100
 F                  1.36335100   -0.29656100   -1.22845700
 O                  1.79095200   -0.98540700   -3.55097400
 B                  1.30869500    0.12500200   -2.79964400
 C                  3.18973100   -0.79323900   -3.74271900
 O                  2.27937900    1.18266500   -2.89241700
 C                  3.30381400    0.76621900   -3.78647500
 C                  3.61280200   -1.49435600   -5.02434200
 C                  3.94585600   -1.40320400   -2.55933300
 C                  2.97996200    1.33220900   -5.16999300
 C                  4.64074100    1.31542300   -3.31128900
 H                  3.50871500   -2.57852000   -4.90294100
 H                  4.66132900   -1.27880800   -5.26418000
 H                  2.98907000   -1.18876700   -5.86846400
 H                  3.69380100   -0.89748700   -1.62336200
 H                  5.03165800   -1.36182900   -2.70658900
 H                  3.65177500   -2.45441900   -2.46240700
 H                  2.03292300    0.92697000   -5.54156000
 H                  3.76675400    1.11590900   -5.90227700
 H                  2.87471700    2.41949700   -5.08689000
 H                  4.62874000    2.41006600   -3.36610300
 H                  5.46312900    0.95295200   -3.94047800
 H                  4.84273400    1.03157300   -2.27503500

113
TS5-II, -2540.32701 a.u.
 Ni                -0.48757200    0.74946600   -0.36389300
 C                  0.98813100    2.05723100   -0.33545200
 C                  1.26212900    1.06102800   -1.29003900
 C                  1.15973300    1.31595800   -2.77340800
 H                  0.65185200    0.48391700   -3.27692500
 H                  0.62719200    2.23742100   -3.01425700
 H                  2.16588000    1.38429100   -3.21407100
 C                  2.11437600   -0.15607100   -0.96440100
 H                  1.77218300   -0.99702400   -1.57600300
 H                  1.98084300   -0.48167800    0.07048700
 C                  3.58773200    0.07332000   -1.22969700
 C                  4.23627500   -0.61810500   -2.15602600
 F                  5.52513400   -0.49800300   -2.44798200
 F                  3.69636500   -1.54756600   -2.93957300
 C                  4.31402200    1.07687600   -0.41041900
 C                  4.26516600    2.43451200   -0.74135300
 C                  4.99565900    0.68548900    0.74666100
 C                  4.88364900    3.38182200    0.07135400
 C                  5.61165800    1.63207600    1.56171000
 C                  5.55404100    2.98396900    1.22692200
 H                  5.03917000   -0.36924300    1.00800500
 H                  4.84264700    4.43396800   -0.20102100
 H                  6.13676500    1.31281900    2.45858500
 H                  3.73365700    2.74813200   -1.63601200
 C                  0.50714800    3.42554300   -0.68395000
 C                  1.23658200    4.54880100   -0.26799000
 C                 -0.68797500    3.64550700   -1.38507800
 C                  0.79575100    5.83910200   -0.54979600
 H                  2.16696400    4.40673000    0.27686600
 C                 -1.13555900    4.93467700   -1.66362100
 H                 -1.27921700    2.78557300   -1.69790300
 C                 -0.39454200    6.03920200   -1.24797000
 H                  1.38432500    6.69249300   -0.22079800
 H                 -2.07034100    5.07450600   -2.20189400
 H                 -0.74281500    7.04657200   -1.46205100
 C                 -2.13500300   -0.19920300   -0.39007100
 N                 -3.32252700    0.20794200    0.13374300
 N                 -2.38806000   -1.37213700   -1.02585900
 C                 -4.32670200   -0.70857000   -0.14133500
 C                 -3.45524600    1.48114700    0.83069700
 C                 -3.72523900   -1.72208500   -0.90900500
 C                 -1.35179000   -2.05759200   -1.79187100
 C                 -5.67975100   -0.75942000    0.19054700
 C                 -4.44624300    2.42717400    0.15709100
 C                 -3.73232700    1.30619100    2.32058300
 H                 -2.46566700    1.94230900    0.71773900
 C                 -4.47496600   -2.79205700   -1.39707600
 C                 -1.14790000   -3.50693300   -1.36896400
 C                 -1.58269000   -1.91179100   -3.29430800
 H                 -0.43869400   -1.50843900   -1.52763700
 C                 -6.41922200   -1.83666600   -0.28557400
 H                 -6.14791300    0.00475900    0.80104300
 C                 -4.41852000    3.78279900    0.86148800
 H                 -5.46242200    2.01491500    0.19440200
 H                 -4.18119100    2.53142200   -0.90254300
 C                 -3.72061200    2.66668100    3.01482600
 H                 -4.70862100    0.82404500    2.46609300
 H                 -2.98063800    0.63299700    2.74998200
 C                 -5.82707400   -2.83317900   -1.07407200
 H                 -4.03150300   -3.56968700   -2.00815700
 C                  0.01626200   -4.10775200   -2.15470500
 H                 -2.05098500   -4.09958500   -1.56069000
 H                 -0.95658100   -3.53449100   -0.29251100
 C                 -0.42492600   -2.53484000   -4.07108400
 H                 -2.52491400   -2.40204200   -3.57713500
 H                 -1.69021900   -0.84730000   -3.53896100
 H                 -7.47577200   -1.90451000   -0.04137500
 C                 -4.69885000    3.63794900    2.35640200
 H                 -5.14855500    4.45765900    0.39804000
 H                 -3.42954600    4.24269800    0.71730200
 H                 -3.95611200    2.54464200    4.07883700
 H                 -2.70488100    3.08760900    2.96578500
 H                 -6.43350400   -3.65828200   -1.43742800
 C                 -0.19961400   -3.98816700   -3.66163300
 H                  0.15271100   -5.15925400   -1.87312200
 H                  0.94382000   -3.58448300   -1.87846500
 H                 -0.61444200   -2.46137900   -5.14902000
 H                  0.49327400   -1.96090800   -3.87498000
 H                 -4.64742600    4.61772100    2.84711200
 H                 -5.72586500    3.26869600    2.49823200
 H                  0.65926300   -4.40465500   -4.20236900
 H                 -1.07607700   -4.58733700   -3.95165600
 H                  6.03365900    3.72442300    1.86225300
 C                  1.33138200    1.82038800    1.13131000
 H                  2.26273800    1.26412900    1.26998700
 H                  1.46004000    2.77924400    1.65353500
 C                  0.17575300    1.08174800    1.74313200
 C                  0.34782500    0.10269400    2.72055300
 H                 -0.78318600    1.60873700    1.71504000
 H                  1.35943800   -0.00453200    3.10377800
 H                 -0.44010100    0.00597300    3.46718100
 F                 -1.22679300   -1.89913900    2.08452200
 O                  0.96878800   -2.22311000    1.19960300
 B                  0.13569100   -1.85708800    2.28420200
 C                  1.82382300   -3.28021300    1.65862200
 O                  0.61357700   -2.46002400    3.47036100
 C                  1.90419000   -3.00907700    3.19604800
 C                  3.14937700   -3.20314400    0.92032200
 C                  1.14812000   -4.61538100    1.35408100
 C                  2.99479100   -1.99747500    3.55361800
 C                  2.08648000   -4.25072000    4.05498300
 H                  2.99090600   -3.39388400   -0.14679400
 H                  3.85132600   -3.95578700    1.29812600
 H                  3.61014000   -2.21753900    1.01735500
 H                  0.17971800   -4.69145400    1.85921200
 H                  1.77219200   -5.46023900    1.66587200
 H                  0.98268200   -4.69871000    0.27755200
 H                  3.00470000   -1.13869300    2.87701500
 H                  3.98635000   -2.46299900    3.51818600
 H                  2.82295100   -1.63206100    4.57164700
 H                  2.15372100   -3.95953300    5.10887100
 H                  3.00901700   -4.78085700    3.78953600
 H                  1.24162400   -4.93525500    3.94820800

91
INT8-II, -2029.74720 a.u.
 Ni                -0.18514400   -0.07528200   -0.00136600
 C                  1.56412400   -0.94237200    0.09303400
 C                  1.60477400    0.41417500    0.53066200
 C                  1.70246700    0.77474200    1.99674500
 H                  1.14522800    1.69780200    2.20310300
 H                  1.31586900   -0.00634000    2.65281800
 H                  2.74867800    0.96140100    2.28650800
 C                  2.12252600    1.54199000   -0.35550900
 H                  1.59644600    2.46675600   -0.09252700
 H                  1.90984900    1.35472900   -1.41286900
 C                  3.61332700    1.75748200   -0.19773700
 C                  4.09885900    2.84433000    0.38465500
 F                  5.38506600    3.10941800    0.57937900
 F                  3.36989800    3.85042000    0.86171200
 C                  4.53313400    0.69211200   -0.66991600
 C                  5.04010800   -0.25808400    0.22077200
 C                  4.84181700    0.58109400   -2.02932400
 C                  5.84341400   -1.29932400   -0.23904700
 C                  5.64293100   -0.46001300   -2.49084900
 C                  6.14407500   -1.40477300   -1.59599300
 H                  4.44552600    1.31576300   -2.72715600
 H                  6.23042900   -2.03248200    0.46478400
 H                  5.87497100   -0.53524100   -3.55034100
 H                  4.78813100   -0.18788600    1.27581700
 C                  1.57204800   -2.07551800    1.07348100
 C                  2.63297500   -2.99323500    1.10077900
 C                  0.51137300   -2.28962300    1.96665900
 C                  2.63644900   -4.07023600    1.98437100
 H                  3.47379100   -2.85935900    0.42551100
 C                  0.50945000   -3.36403100    2.85283900
 H                 -0.32745400   -1.59349000    1.94754500
 C                  1.57368400   -4.26374300    2.86577000
 H                  3.47569600   -4.76256500    1.98349400
 H                 -0.33149600   -3.50176900    3.52930500
 H                  1.57420400   -5.10714100    3.55204700
 C                 -2.00437100    0.35775700   -0.13845900
 N                 -3.02104200   -0.54112000   -0.27097700
 N                 -2.59898600    1.58168400   -0.06317100
 C                 -4.25348700    0.09564200   -0.26977500
 C                 -2.75164400   -1.97468900   -0.33135800
 C                 -3.97994200    1.47056300   -0.13514800
 C                 -1.80394500    2.79431700    0.08858000
 C                 -5.56350300   -0.37066600   -0.36568500
 C                 -3.28492800   -2.70838000    0.89660100
 C                 -3.21475400   -2.60756900   -1.63989400
 H                 -1.65300400   -2.03425700   -0.30818000
 C                 -5.01009000    2.40840500   -0.09391300
 C                 -1.95125200    3.74365800   -1.09721700
 C                 -2.04545400    3.48800400    1.42642700
 H                 -0.77277700    2.41436100    0.09048400
 C                 -6.58903900    0.57004300   -0.32466600
 H                 -5.78749600   -1.42694300   -0.46664600
 C                 -2.89234700   -4.18307800    0.84193800
 H                 -4.37864800   -2.61866200    0.94592000
 H                 -2.88471900   -2.23058300    1.79950000
 C                 -2.82546700   -4.08442500   -1.67266600
 H                 -4.30359500   -2.51331800   -1.74711500
 H                 -2.75940400   -2.06562400   -2.47739500
 C                 -6.31676600    1.93781200   -0.19132800
 H                 -4.81210300    3.46944600    0.01181900
 C                 -1.01088900    4.93643900   -0.93232500
 H                 -2.98660600    4.10172100   -1.17402100
 H                 -1.73220900    3.19747400   -2.02291600
 C                 -1.10338900    4.68172700    1.57350700
 H                 -3.08676300    3.83057100    1.49649200
 H                 -1.89032000    2.76494600    2.23664500
 H                 -7.61981200    0.23392600   -0.39667600
 C                 -3.36482900   -4.83381000   -0.45626200
 H                 -3.30604300   -4.71088600    1.71014900
 H                 -1.79831600   -4.26575400    0.91546200
 H                 -3.18663300   -4.54410800   -2.60093500
 H                 -1.72898200   -4.16483400   -1.68571800
 H                 -7.13935600    2.64713100   -0.16204800
 C                 -1.24121700    5.64835500    0.39915400
 H                 -1.14183800    5.63328000   -1.76916800
 H                  0.03053800    4.58423400   -0.97799000
 H                 -1.29922300    5.19729100    2.52153200
 H                 -0.06573500    4.31874900    1.62331400
 H                 -3.05055000   -5.88438400   -0.48969200
 H                 -4.46515500   -4.83292100   -0.48567400
 H                 -0.53633700    6.48156800    0.50984700
 H                 -2.25082300    6.08656200    0.40638100
 H                  6.76691700   -2.22015500   -1.95545100
 C                  1.95468900   -1.35790200   -1.32193200
 H                  1.97566900   -0.49512800   -1.99171400
 H                  2.97969300   -1.76337500   -1.33070400
 C                  1.01518300   -2.38338300   -1.88880800
 C                  0.33464300   -2.24064700   -3.02782700
 H                  0.89757000   -3.30084600   -1.30919100
 H                  0.41607500   -1.33558400   -3.62819300
 H                 -0.32878800   -3.01754900   -3.40069000

22
BPin-F, -510.60930 a.u.
 F                  2.91181100   -0.00007200    0.00007100
 O                  0.85261600    1.06738800   -0.42814200
 B                  1.58188900   -0.00007400   -0.00004200
 C                 -0.52016300    0.78245000   -0.05435400
 O                  0.85248700   -1.06755500    0.42797500
 C                 -0.52022700   -0.78243800    0.05437900
 C                 -1.44313000    1.34451500   -1.11769400
 C                 -0.76507400    1.47358400    1.28142400
 C                 -0.76528100   -1.47349100   -1.28140400
 C                 -1.44326800   -1.34439000    1.11774900
 H                 -1.37097300    2.43663900   -1.12712800
 H                 -2.48343200    1.07458600   -0.90422400
 H                 -1.18284400    0.97815000   -2.11346000
 H                 -0.11021800    1.07745400    2.06490800
 H                 -1.80412100    1.35811200    1.60607900
 H                 -0.55457400    2.54182300    1.17128900
 H                 -0.11064800   -1.07737900   -2.06508400
 H                 -1.80440300   -1.35791500   -1.60574900
 H                 -0.55476000   -2.54174000   -1.17138800
 H                 -1.37186600   -2.43656500    1.12678700
 H                 -2.48347800   -1.07370400    0.90472900
 H                 -1.18238900   -0.97848900    2.11354900

128
TS4-III, -3372.92275 a.u.
 Ni                -0.39064300    1.50589100    0.18710400
 C                  0.86502300    2.42468200    1.19462600
 C                  1.93205700    2.99864600    0.58929300
 C                  2.54797500    4.26680700    1.11587000
 H                  3.60624400    4.10076800    1.36023500
 H                  2.52832900    5.05081800    0.34749600
 H                  2.04084900    4.63992800    2.00846800
 C                  2.53759900    2.47577200   -0.69469400
 H                  2.35196900    3.22506200   -1.47651100
 H                  2.07688300    1.53335400   -1.03729200
 C                  4.02960600    2.22889300   -0.62325000
 C                  4.88171000    3.06575600   -1.20454600
 F                  6.20413600    2.94125200   -1.22936100
 F                  4.54056600    4.17453600   -1.85431200
 C                  4.53426200    1.00497700    0.04316000
 C                  4.17479100    0.71576000    1.36487700
 C                  5.34128100    0.08942000   -0.64416000
 C                  4.59731800   -0.45992900    1.97961600
 C                  5.77737100   -1.08082200   -0.02638300
 C                  5.40056000   -1.36413400    1.28737000
 H                  5.61294800    0.29277100   -1.67668600
 H                  4.29480300   -0.67206700    3.00178100
 H                  6.41299500   -1.77400400   -0.57363800
 H                  3.54819000    1.41550600    1.91060900
 C                  0.26007800    2.89130500    2.46241300
 C                  0.76345000    2.49758300    3.71158800
 C                 -0.87378900    3.71998000    2.43700500
 C                  0.15036300    2.90890800    4.89163300
 H                  1.65338600    1.87336400    3.75656400
 C                 -1.48200400    4.13986500    3.61719200
 H                 -1.26295900    4.05148800    1.47633300
 C                 -0.97656100    3.72970900    4.84953600
 H                  0.55871100    2.59363600    5.84884200
 H                 -2.35183000    4.79108600    3.57321300
 H                 -1.45182000    4.05376400    5.77191300
 C                 -1.98374900    1.20588500   -0.85984200
 N                 -3.25573900    1.14623700   -0.38652500
 N                 -2.05804200    1.05908200   -2.20343700
 C                 -4.15322400    0.96495000   -1.42935100
 C                 -3.55590400    1.14956800    1.04461000
 C                 -3.38152100    0.93133100   -2.60463600
 C                 -0.85773900    0.98198600   -3.04648500
 C                 -5.54242000    0.83889300   -1.47137500
 C                 -4.47469700    2.29485200    1.46158800
 C                 -4.06957500   -0.21218600    1.50979000
 H                 -2.58182300    1.32527900    1.51860800
 C                 -3.98750500    0.81893000   -3.85727800
 C                 -0.83404100   -0.28281400   -3.90321600
 C                 -0.67383400    2.24913800   -3.87652000
 H                 -0.01253300    0.88430100   -2.34935500
 C                 -6.13715200    0.70409200   -2.71936600
 H                 -6.14585100    0.84483900   -0.57082900
 C                 -4.67579100    2.27382800    2.97670000
 H                 -5.44822600    2.21012800    0.96270900
 H                 -4.03422100    3.24727000    1.14067200
 C                 -4.26684000   -0.20977700    3.02344900
 H                 -5.02324600   -0.44201700    1.01593800
 H                 -3.36100300   -0.99310100    1.20988400
 C                 -5.37127800    0.70431600   -3.89516700
 H                 -3.40977700    0.82808400   -4.77380400
 C                  0.47444800   -0.34198300   -4.68917500
 H                 -1.68232500   -0.30733100   -4.59869000
 H                 -0.92554200   -1.15587700   -3.24735200
 C                  0.62913900    2.16698900   -4.66988600
 H                 -1.52186000    2.37781200   -4.56542900
 H                 -0.66877300    3.12147400   -3.20966000
 H                 -7.21700000    0.60349600   -2.78437300
 C                 -5.19667500    0.92096700    3.45708700
 H                 -5.36283600    3.07755900    3.26915900
 H                 -3.71576100    2.48439400    3.46825500
 H                 -4.65886400   -1.18140400    3.34675300
 H                 -3.29019000   -0.08735200    3.51535600
 H                 -5.86883400    0.61298500   -4.85669400
 C                  0.66701400    0.91167500   -5.53948000
 H                  0.48238500   -1.24013300   -5.32097700
 H                  1.29311700   -0.42110400   -3.96100700
 H                  0.74918000    3.06893800   -5.28340200
 H                  1.47219100    2.13647400   -3.96588200
 H                 -5.30591600    0.92606100    4.54862300
 H                 -6.20033700    0.74551200    3.04094500
 H                  1.62098000    0.85930600   -6.07962800
 H                 -0.12476300    0.97314200   -6.30332700
 H                  5.73370300   -2.28059200    1.76866600
 C                  0.86063800    0.17893200    1.17630800
 H                  1.68085400   -0.01527100    0.49183100
 H                  1.13242300    0.37578900    2.20828200
 C                 -0.38661800   -0.42509900    0.90710200
 C                 -0.57503300   -1.45425000   -0.12746300
 H                 -1.10989000   -0.41618100    1.72557400
 H                 -1.63054800   -1.54339900   -0.40273600
 H                 -0.00105000   -1.18060400   -1.02013100
 F                  1.85299100   -0.13634700   -1.88767500
 B                 -0.04941000   -2.96310000    0.38583100
 O                 -0.94593800   -3.61828000    1.33795000
 O                  1.23249000   -2.81053100    1.11349400
 C                 -0.28077400   -3.82418000    2.56991000
 C                  1.23833800   -3.72786000    2.19241400
 C                 -0.70284200   -2.72789600    3.55350800
 C                 -0.69613700   -5.17421600    3.14253400
 C                  2.12616200   -3.17677700    3.30072400
 C                  1.81153900   -5.06690900    1.72039600
 H                 -0.34615000   -1.74636600    3.23068000
 H                 -0.32655000   -2.91484300    4.56654100
 H                 -1.79768100   -2.69743800    3.59217600
 H                 -1.76528100   -5.15582500    3.38339800
 H                 -0.14504300   -5.40407100    4.06328400
 H                 -0.52752700   -5.98044200    2.42402000
 H                  3.16816000   -3.15763000    2.96088900
 H                  2.07440700   -3.80281900    4.20000100
 H                  1.84165000   -2.15502100    3.56635400
 H                  1.20174300   -5.49159200    0.92056300
 H                  1.89067500   -5.79304300    2.53805400
 H                  2.82032300   -4.89657200    1.32356000
 O                  0.23247900   -3.76675500   -0.83674300
 C                 -0.70830800   -4.53184300   -1.56445500
 K                  2.53281200   -2.36883100   -1.18059500
 C                 -0.83863100   -5.92292900   -0.93698600
 C                 -2.09312400   -3.88183000   -1.63009500
 C                 -0.14488000   -4.65697800   -2.98032200
 H                 -1.52905000   -6.55438100   -1.51078000
 H                  0.13858200   -6.41984100   -0.91306900
 H                 -1.21081200   -5.83086800    0.08724700
 H                 -2.50813600   -3.75462700   -0.62553000
 H                 -2.04726400   -2.90331000   -2.11987900
 H                 -2.77656700   -4.51579000   -2.20803800
 H                 -0.04793300   -3.66551600   -3.43962500
 H                  0.84779800   -5.12360200   -2.95060200
 H                 -0.79154700   -5.27159500   -3.61807200

91
INT8-V, -2029.75757 a.u.
 Ni                 0.02085900   -0.53721800   -1.03059400
 C                  0.76186800   -0.39679800    0.73613400
 C                  1.83924900    0.31388900    1.13215700
 C                  2.27839800    0.49850300    2.56437900
 H                  1.69778100   -0.11089400    3.26141000
 H                  3.34114600    0.24907500    2.69537000
 H                  2.17579600    1.55054800    2.87274000
 C                  2.74488700    0.99888500    0.13482100
 H                  2.79134400    2.07607500    0.33658300
 H                  2.32613100    0.87531300   -0.87100500
 C                  4.16181800    0.46040400    0.13632600
 C                  5.18714600    1.25667600    0.41309400
 F                  6.46392800    0.89335400    0.45492800
 F                  5.09820400    2.55275300    0.70443200
 C                  4.41970200   -0.96294300   -0.19959300
 C                  3.96342200   -1.99461100    0.63001900
 C                  5.09771800   -1.29707900   -1.37696900
 C                  4.18427700   -3.32624900    0.28756300
 C                  5.31498400   -2.62879500   -1.72200500
 C                  4.85725800   -3.64866900   -0.88981800
 H                  5.44888700   -0.50177300   -2.03078500
 H                  3.82672900   -4.11493800    0.94562700
 H                  5.84025600   -2.86895700   -2.64320200
 H                  3.42781200   -1.75535800    1.54218000
 C                 -0.05306500   -1.11064700    1.74283300
 C                 -0.01449100   -2.51305100    1.81000100
 C                 -0.88505800   -0.43833500    2.65269300
 C                 -0.73785500   -3.21039300    2.77455300
 H                  0.61190100   -3.04959500    1.09998700
 C                 -1.61379700   -1.13283900    3.61586400
 H                 -0.94595500    0.64686300    2.60622300
 C                 -1.53892900   -2.52388000    3.68812800
 H                 -0.67661200   -4.29607400    2.81409600
 H                 -2.24364600   -0.58430000    4.31321000
 H                 -2.10508400   -3.06718200    4.44069900
 C                 -1.49856400    0.47643700   -0.58703900
 N                 -2.74044200   -0.05426400   -0.42925700
 N                 -1.61965500    1.80600600   -0.34057700
 C                 -3.65989600    0.92955900   -0.09400100
 C                 -3.00871900   -1.47520600   -0.63349000
 C                 -2.93848100    2.13437100   -0.04261500
 C                 -0.49077700    2.72917000   -0.42478700
 C                 -5.03138900    0.89830500    0.15307800
 C                 -3.54065700   -2.16456600    0.61790700
 C                 -3.90423000   -1.72660700   -1.84474600
 H                 -2.01704600   -1.89644700   -0.84461700
 C                 -3.57522100    3.34025100    0.24862600
 C                 -0.65462700    3.69938400   -1.59375200
 C                 -0.23754000    3.43421800    0.90788700
 H                  0.36656300    2.07903500   -0.63020800
 C                 -5.66116000    2.10256900    0.44999200
 H                 -5.59806500   -0.02495400    0.11480900
 C                 -3.66520500   -3.66444900    0.36434800
 H                 -4.52455700   -1.75904700    0.88851400
 H                 -2.86827800   -1.96766700    1.45589800
 C                 -4.03534000   -3.22872800   -2.09145200
 H                 -4.89950900   -1.29508300   -1.67287000
 H                 -3.48802200   -1.22083400   -2.72366200
 C                 -4.94409300    3.30532600    0.49551300
 H                 -3.03711900    4.28068900    0.28013800
 C                  0.53283800    4.65527500   -1.67224800
 H                 -1.57944000    4.27956300   -1.47597500
 H                 -0.75907100    3.12334400   -2.52166400
 C                  0.91662400    4.42965000    0.80145700
 H                 -1.13961200    3.96684200    1.23257900
 H                 -0.02266700    2.67427000    1.66819300
 H                 -6.72972100    2.10794100    0.64664300
 C                 -4.54555600   -3.95660100   -0.84890900
 H                 -4.06313200   -4.15867400    1.25894400
 H                 -2.66058600   -4.08144100    0.20031500
 H                 -4.70015200   -3.41026500   -2.94479200
 H                 -3.05074700   -3.63395400   -2.36990800
 H                 -5.46426500    4.23102500    0.72576000
 C                  0.72070300    5.40520100   -0.35584300
 H                  0.38920300    5.35847800   -2.50160100
 H                  1.44665500    4.08543300   -1.89778900
 H                  1.02079900    4.97053200    1.74994700
 H                  1.85878800    3.88620600    0.65177200
 H                 -4.59265600   -5.03664000   -1.03652100
 H                 -5.57480000   -3.62952700   -0.63670000
 H                  1.57774400    6.08641900   -0.42413800
 H                 -0.16480500    6.03051700   -0.16480600
 H                  5.02511900   -4.68918100   -1.15708500
 C                  1.50254600   -1.65360400   -1.84563500
 H                  2.20915500   -0.88229500   -2.14889200
 H                  1.95004000   -2.49799500   -1.33190500
 C                  0.29973200   -1.81164900   -2.55487600
 C                 -0.39295900   -0.68575100   -3.02781700
 H                 -0.24726500   -2.75213000   -2.45631900
 H                 -1.39327000   -0.79612400   -3.43695900
 H                  0.15829300    0.18837100   -3.37967900

91
TS5-V, -2029.71840 a.u.
 Ni                -0.30058200   -0.68241100   -0.90687000
 C                  1.05906100   -0.80110400    0.54529100
 C                  1.98854000    0.10411700    0.95809300
 C                  2.32549100    0.38094600    2.39782700
 H                  1.95929500   -0.39796700    3.07163500
 H                  3.41269900    0.47151500    2.53325600
 H                  1.89826600    1.33782000    2.73568500
 C                  2.78653800    0.93482700   -0.01944200
 H                  2.67875000    1.99531300    0.23679100
 H                  2.38375600    0.82502200   -1.03356600
 C                  4.26381300    0.59896300   -0.02991000
 C                  5.17903800    1.52264500    0.23049600
 F                  6.49051100    1.32591800    0.25268600
 F                  4.92434000    2.79688900    0.51598200
 C                  4.68537700   -0.78927100   -0.34831400
 C                  4.54609500   -1.80860700    0.60029300
 C                  5.15980800   -1.11000100   -1.62373700
 C                  4.86544800   -3.12412700    0.27335600
 C                  5.48039700   -2.42571400   -1.95083900
 C                  5.32862900   -3.43682900   -1.00396600
 H                  5.26641500   -0.32106300   -2.36508000
 H                  4.75224900   -3.90684700    1.01972100
 H                  5.84456100   -2.66114300   -2.94778100
 H                  4.18012000   -1.57034200    1.59452900
 C                  0.21676800   -1.53937700    1.51932700
 C                  0.12597600   -2.94065900    1.55346100
 C                 -0.56463800   -0.81909600    2.44317700
 C                 -0.69125700   -3.58891500    2.47915000
 H                  0.71017800   -3.54036400    0.86191000
 C                 -1.36713500   -1.46327200    3.37487800
 H                 -0.54242800    0.26685700    2.40626200
 C                 -1.43759400   -2.85822700    3.39933800
 H                 -0.73581700   -4.67580700    2.48252500
 H                 -1.95232700   -0.87448300    4.07798500
 H                 -2.07214300   -3.36567700    4.12157200
 C                 -1.66705000    0.51886700   -0.50379000
 N                 -2.96407400    0.09743500   -0.39545700
 N                 -1.70926800    1.86895000   -0.30409700
 C                 -3.82277600    1.15930200   -0.16602500
 C                 -3.32048700   -1.30714300   -0.55917100
 C                 -3.01388400    2.30906900   -0.11207900
 C                 -0.50061500    2.68333100   -0.26053600
 C                 -5.20604300    1.24354100   -0.01554500
 C                 -3.97905000   -1.90057500    0.68181500
 C                 -4.13325700   -1.55493400   -1.82652800
 H                 -2.34632400   -1.80121700   -0.68600200
 C                 -3.57465000    3.57043500    0.08295300
 C                 -0.42306800    3.65468600   -1.43667700
 C                 -0.34604900    3.38160600    1.09240400
 H                  0.30709000    1.95017000   -0.36429000
 C                 -5.76006900    2.50457800    0.18690800
 H                 -5.83885900    0.36427200   -0.06062100
 C                 -4.20041700   -3.39799300    0.48102100
 H                 -4.94350400   -1.41257900    0.87704200
 H                 -3.33867000   -1.71778700    1.55056800
 C                 -4.36155400   -3.05404200   -2.01223900
 H                 -5.10108300   -1.03848500   -1.76660100
 H                 -3.59466700   -1.13199500   -2.68324000
 C                 -4.95679400    3.65052900    0.23415500
 H                 -2.96894900    4.46928400    0.10946400
 C                  0.85944800    4.48027100   -1.36815100
 H                 -1.29024100    4.32870200   -1.42798300
 H                 -0.47472900    3.08331100   -2.37155000
 C                  0.90849000    4.25160500    1.13894800
 H                 -1.22186800    4.01021000    1.29370900
 H                 -0.31957000    2.62129800    1.88291000
 H                 -6.83621600    2.59874300    0.30448700
 C                 -5.01551000   -3.67752100   -0.78022400
 H                 -4.69658200   -3.82258000    1.36258300
 H                 -3.22190500   -3.89430200    0.40464400
 H                 -4.97404400   -3.23236700   -2.90470900
 H                 -3.39250700   -3.54300000   -2.19350000
 H                 -5.41743600    4.62272200    0.38701300
 C                  0.96739700    5.22223400   -0.03801300
 H                  0.89271700    5.18671900   -2.20655000
 H                  1.72838300    3.81551500   -1.48458000
 H                  0.93943600    4.79803900    2.08969400
 H                  1.80271000    3.61444400    1.12387700
 H                 -5.13792100   -4.75862600   -0.92311800
 H                 -6.02679300   -3.26043300   -0.65775800
 H                  1.89658200    5.80406200   -0.00018200
 H                  0.13998500    5.94371800    0.04161700
 H                  5.57342400   -4.46481500   -1.25950300
 C                  1.50250300   -1.74716000   -0.95722600
 H                  2.24306600   -1.12296600   -1.45125000
 H                  2.01280500   -2.54227900   -0.41374900
 C                  0.43459600   -2.24212900   -1.82834200
 C                 -0.18666500   -1.44191400   -2.79728400
 H                 -0.04873900   -3.17932100   -1.54379700
 H                 -1.02678800   -1.84512100   -3.35948700
 H                  0.36457600   -0.64629700   -3.30247500

84
TS4-VII, -2012.39734 a.u.
 Ni                 0.93485500   -0.13169500   -0.03471900
 C                  0.55898500   -0.68780800    1.77062600
 C                  1.55418400   -0.13658200    2.50119700
 C                  1.44828900    0.32525600    3.91594400
 H                  0.44772600    0.17105100    4.32757600
 H                  2.17676900   -0.20709500    4.54333400
 H                  1.69545800    1.39325300    3.98848000
 C                  2.91232200   -0.07183900    1.83405800
 H                  3.65929900   -0.54545700    2.49561800
 H                  3.24392000    0.96609600    1.68513000
 C                  2.75890000   -0.78515400    0.50305800
 C                  1.85135800   -1.86821200    0.65825400
 F                  1.46908900    0.66095900   -1.59250000
 F                  1.53547200   -2.63044100   -0.41172400
 F                  1.94201000   -2.77796800    1.67685200
 C                  3.83658000   -0.74331900   -0.50185600
 C                  5.08459700   -0.21474000   -0.13781500
 C                  3.67856100   -1.21047900   -1.81698600
 C                  6.14181800   -0.17074200   -1.04409000
 C                  4.73700900   -1.17316300   -2.71601600
 C                  5.97594200   -0.65479200   -2.33819600
 H                  2.71130200   -1.56791500   -2.14647600
 H                  7.09862300    0.24079800   -0.73090500
 H                  4.58595100   -1.53603000   -3.73000200
 H                  5.24252200    0.15687500    0.87059600
 H                  6.79825800   -0.62096100   -3.04863100
 C                 -0.76034600   -1.09927900    2.28468000
 C                 -1.76741900   -0.15023500    2.51131500
 C                 -1.03252600   -2.44109400    2.58515200
 C                 -3.00010300   -0.52446100    3.03747800
 H                 -1.57743200    0.89091500    2.26801000
 C                 -2.26902500   -2.81668200    3.10644800
 H                 -0.26638400   -3.19165400    2.41799800
 C                 -3.25681100   -1.86170300    3.33869200
 H                 -3.76355800    0.23112200    3.20700000
 H                 -2.45832700   -3.86312300    3.33358400
 H                 -4.22065500   -2.15678100    3.74563800
 C                 -0.81450300    0.52598900   -0.42931100
 N                 -1.87845900   -0.13347100   -0.93431000
 N                 -1.13617500    1.83887700   -0.39984000
 C                 -2.89043400    0.76088800   -1.26536000
 C                 -1.85888600   -1.58004900   -1.13990900
 C                 -2.41178400    2.03577900   -0.91435000
 C                 -0.17656800    2.85988700    0.01853200
 C                 -4.14744200    0.59936100   -1.84621300
 C                 -3.02355900   -2.29541100   -0.46429700
 C                 -1.73586800   -1.94103800   -2.61777800
 H                 -0.93837200   -1.90187600   -0.63945600
 C                 -3.18364100    3.17851900   -1.11926900
 C                  0.26211200    3.73554200   -1.15123000
 C                 -0.66349200    3.67349200    1.21448200
 H                  0.69996100    2.28182700    0.33608000
 C                 -4.91403500    1.74154400   -2.04947300
 H                 -4.52008500   -0.37432500   -2.14243600
 C                 -2.84517800   -3.80454600   -0.61241000
 H                 -3.97561400   -2.00192700   -0.92386800
 H                 -3.07085500   -2.00789800    0.59015900
 C                 -1.58368400   -3.45382100   -2.76930600
 H                 -2.62792600   -1.59864500   -3.16118800
 H                 -0.87344300   -1.41571200   -3.04512500
 C                 -4.44097900    3.01122600   -1.68885700
 H                 -2.82230400    4.16691700   -0.85858800
 C                  1.33983300    4.71490300   -0.69219400
 H                 -0.59659700    4.29212000   -1.55118900
 H                  0.63998300    3.08067200   -1.94303200
 C                  0.42727200    4.64800800    1.65628400
 H                 -1.57030300    4.23504700    0.95498000
 H                 -0.93194400    2.99933600    2.03722300
 H                 -5.89725300    1.64582800   -2.50177900
 C                 -2.72143100   -4.20644100   -2.08115400
 H                 -3.68672300   -4.32533600   -0.13924800
 H                 -1.94014300   -4.11335700   -0.06894400
 H                 -1.53551200   -3.71852000   -3.83255300
 H                 -0.62528700   -3.76102400   -2.32574900
 H                 -5.06395800    3.88390600   -1.86441500
 C                  0.87455900    5.54397700    0.50297400
 H                  1.62631300    5.36828000   -1.52507300
 H                  2.24099800    4.14773100   -0.41670800
 H                  0.06748200    5.25194800    2.49830900
 H                  1.29160800    4.07597300    2.02633900
 H                 -2.56454900   -5.28888700   -2.16743100
 H                 -3.66794400   -3.98391000   -2.59703800
 H                  1.67518500    6.21615600    0.83601200
 H                  0.03352300    6.18456800    0.19666400

84
INT5-VII, -2012.45864 a.u.
 Ni                -0.65821300   -0.67269400    0.02402300
 C                 -1.24530400    0.23305300    1.78936900
 C                 -0.91855000   -1.10176000    2.04613600
 C                  0.09987900   -1.63794000    2.99221900
 H                  0.85640500   -0.91373200    3.29248000
 H                 -0.42720200   -1.96699100    3.89917100
 H                  0.59419300   -2.52458200    2.58233300
 C                 -2.02740100   -2.00526800    1.54547800
 H                 -2.75210700   -2.23507800    2.34926800
 H                 -1.64200300   -2.96001400    1.16487700
 C                 -2.53956700   -1.09192500    0.44535800
 C                 -2.60216100    0.23119500    1.12003300
 F                 -0.71631800   -1.10300700   -1.73260700
 F                 -2.78308400    1.30005400    0.27240600
 F                 -3.63933000    0.39467900    2.05324400
 C                 -3.54310400   -1.53511700   -0.53142000
 C                 -4.21698700   -2.75263500   -0.36149300
 C                 -3.83727300   -0.77060300   -1.67161200
 C                 -5.16447000   -3.18641400   -1.28639500
 C                 -4.78887700   -1.19829300   -2.58940400
 C                 -5.45930300   -2.40814000   -2.40297800
 H                 -3.29146200    0.15011900   -1.84558800
 H                 -5.67573200   -4.13366500   -1.12984800
 H                 -4.99808600   -0.59076300   -3.46698900
 H                 -4.00487000   -3.36656400    0.51072200
 H                 -6.19805200   -2.74374100   -3.12682900
 C                 -0.60007900    1.44572000    2.32261900
 C                  0.78840000    1.53528800    2.50350300
 C                 -1.38877500    2.54973800    2.67802700
 C                  1.36587000    2.67409000    3.05346300
 H                  1.42978700    0.72536600    2.17335300
 C                 -0.80781900    3.69359900    3.21856600
 H                 -2.46431700    2.50879000    2.54046200
 C                  0.56953800    3.75925600    3.41687800
 H                  2.44490000    2.72030800    3.17863200
 H                 -1.43904300    4.53682500    3.48730400
 H                  1.02113300    4.65302700    3.83974900
 C                  1.16564300   -0.08142400   -0.28139500
 N                  1.43458600    1.12777200   -0.82441600
 N                  2.32527500   -0.77645100   -0.27190700
 C                  2.77078200    1.20700200   -1.19705400
 C                  0.36702300    2.08726800   -1.12207000
 C                  3.35024900   -0.02134500   -0.83483200
 C                  2.37822400   -2.18347400    0.11570100
 C                  3.52464500    2.20181400   -1.81908600
 C                  0.61499900    3.48030600   -0.55304700
 C                  0.04849200    2.11262400   -2.61478800
 H                 -0.50864400    1.67605900   -0.60716900
 C                  4.69914100   -0.28218000   -1.07245500
 C                  2.65304700   -3.08539700   -1.08587100
 C                  3.33817300   -2.43933400    1.27463200
 H                  1.35844200   -2.39872400    0.45796500
 C                  4.86862700    1.93748400   -2.05597000
 H                  3.08622300    3.14557700   -2.12134900
 C                 -0.61064500    4.35583900   -0.81038300
 H                  1.49062400    3.94242100   -1.02661100
 H                  0.82334300    3.41287200    0.51884400
 C                 -1.15946600    3.01207900   -2.87035500
 H                  0.91715700    2.48617200   -3.17586200
 H                 -0.15013700    1.08708800   -2.94501500
 C                  5.44822800    0.71546400   -1.68591000
 H                  5.15696000   -1.22727300   -0.80289100
 C                  2.61867600   -4.55190300   -0.66182600
 H                  3.63586000   -2.85039000   -1.51539500
 H                  1.90229300   -2.87994700   -1.85756500
 C                  3.29806600   -3.91227200    1.67847200
 H                  4.36224900   -2.17270100    0.98466200
 H                  3.07261000   -1.79341400    2.12073900
 H                  5.47940400    2.69329200   -2.54191300
 C                 -0.95193700    4.41285300   -2.29797000
 H                 -0.43274300    5.36365400   -0.41534800
 H                 -1.46478900    3.94577600   -0.25312800
 H                 -1.36360000    3.06160800   -3.94690200
 H                 -2.04529500    2.55781400   -2.40323600
 H                  6.50127700    0.53974900   -1.88740500
 C                  3.58627500   -4.82412900    0.48769200
 H                  2.85222500   -5.19103800   -1.52154600
 H                  1.59705700   -4.81319000   -0.34831700
 H                  4.01473600   -4.09443600    2.48828300
 H                  2.30321000   -4.15356300    2.08271700
 H                 -1.84880200    5.02438100   -2.45787200
 H                 -0.13175200    4.90917400   -2.83928800
 H                  3.52688700   -5.87552500    0.79455700
 H                  4.61761700   -4.65478500    0.14319800

84
TS5-VII, -2012.43916 a.u.
 Ni                 0.85123000    0.60341100   -0.32486200
 C                  2.65743100    0.75707100    0.41706500
 C                  1.31627200   -0.22944100    2.08419900
 C                  1.33640700    1.10831800    2.33270100
 C                  0.53523900    1.86440100    3.32965800
 H                 -0.05382000    1.21426300    3.98112200
 H                  1.20664700    2.47251400    3.94950100
 H                 -0.14059400    2.56850300    2.82797000
 C                  2.37192900    1.80455400    1.48570200
 H                  3.25601200    2.06616700    2.09422800
 H                  1.97947300    2.73663500    1.06114900
 C                  2.43508200   -0.53871700    1.12386000
 F                  0.96929000    2.20850100   -1.16137600
 F                  2.02723000   -1.53529200    0.21394600
 F                  3.51904400   -1.12621900    1.75774600
 C                  3.76942300    0.93216400   -0.52796800
 C                  4.16333500    2.22556300   -0.90853300
 C                  4.44498700   -0.15489900   -1.10990300
 C                  5.18665100    2.42523700   -1.82896700
 C                  5.46927100    0.04669000   -2.02949800
 C                  5.84860000    1.33726100   -2.39625000
 H                  4.17023200   -1.16957800   -0.83906500
 H                  5.46567500    3.43881400   -2.10827800
 H                  5.97747200   -0.81340500   -2.46010600
 H                  3.64046200    3.08249200   -0.49506600
 H                  6.64978200    1.49280500   -3.11460400
 C                  0.42471700   -1.26059300    2.63362100
 C                 -0.95413600   -1.01970800    2.72685900
 C                  0.91307300   -2.51888400    3.01256200
 C                 -1.81819400   -1.99692800    3.21050300
 H                 -1.35315900   -0.07144200    2.37684300
 C                  0.04640100   -3.49772700    3.49025500
 H                  1.97584100   -2.72788300    2.93237600
 C                 -1.32004900   -3.24051000    3.59606200
 H                 -2.88474500   -1.79293500    3.26535900
 H                  0.44176900   -4.46805000    3.78038900
 H                 -1.99415000   -4.00900200    3.96575000
 C                 -1.02529300    0.21079900   -0.72894300
 N                 -1.54447500   -0.98800000   -1.09232200
 N                 -2.07358800    1.05879300   -0.59431400
 C                 -2.92779700   -0.91869600   -1.18292000
 C                 -0.70391100   -2.15164500   -1.37123600
 C                 -3.26964600    0.40704600   -0.86780800
 C                 -1.90516500    2.46753800   -0.23569200
 C                 -3.90608900   -1.86236300   -1.49834800
 C                 -0.93522500   -3.28493000   -0.37529300
 C                 -0.81949100   -2.61435000   -2.82183600
 H                  0.31751800   -1.78446800   -1.22820000
 C                 -4.60054300    0.82737200   -0.87028700
 C                 -2.33038000    3.39611200   -1.37052300
 C                 -2.59015800    2.81116500    1.08460200
 H                 -0.82205700    2.58526900   -0.12398000
 C                 -5.22979000   -1.44030000   -1.49461100
 H                 -3.65487200   -2.88945600   -1.73702300
 C                  0.03806800   -4.42856400   -0.65017900
 H                 -1.96681200   -3.65336500   -0.45551600
 H                 -0.80840300   -2.90597300    0.64357300
 C                  0.15872000   -3.76009000   -3.07776800
 H                 -1.84152200   -2.95257500   -3.03616000
 H                 -0.61403100   -1.76848700   -3.48893600
 C                 -5.57155500   -0.11457100   -1.18734200
 H                 -4.87902400    1.84885500   -0.63824300
 C                 -2.05003500    4.84665200   -0.98359100
 H                 -3.39918600    3.27377900   -1.59272100
 H                 -1.77229000    3.12278200   -2.27290300
 C                 -2.30267100    4.26502800    1.45545800
 H                 -3.67556600    2.66601100    1.00944600
 H                 -2.23782300    2.12977900    1.86942700
 H                 -6.01415400   -2.15226000   -1.73610000
 C                 -0.05928600   -4.91015900   -2.09619300
 H                 -0.15731600   -5.25305900    0.04624200
 H                  1.06128400   -4.08233700   -0.44655800
 H                  0.05546900   -4.11089700   -4.11172300
 H                  1.18738400   -3.38476700   -2.97478000
 H                 -6.61617800    0.18397900   -1.19740200
 C                 -2.72520400    5.21461500    0.33600600
 H                 -2.38429100    5.51652300   -1.78506400
 H                 -0.96339700    4.98408200   -0.89006500
 H                 -2.81311700    4.51972900    2.39242800
 H                 -1.22459800    4.38739900    1.63918500
 H                  0.67104800   -5.70763600   -2.28108800
 H                 -1.05419700   -5.34900400   -2.26742300
 H                 -2.48676200    6.24987800    0.60956700
 H                 -3.81801000    5.16529100    0.21364700

84
INT6-VII, -2012.45384 a.u.
 Ni                 0.26163600   -0.65120100    0.42280800
 C                 -2.60579200   -2.02326300    0.30927900
 C                 -2.31443100   -2.61848200    1.49021100
 C                 -3.22007700   -2.84993900    2.64927000
 H                 -4.27637400   -2.77016400    2.37835400
 H                 -3.03830300   -3.84451700    3.07343100
 H                 -3.01632900   -2.12631100    3.45073900
 C                 -0.88897200   -3.08624400    1.54484600
 H                 -0.86077700   -4.18793100    1.59135300
 H                 -0.38225500   -2.71236200    2.44510300
 C                 -0.27013800   -2.54231800    0.27581500
 C                 -1.40620900   -2.13231100   -0.56796000
 F                  1.16628500   -0.88122800    1.95344200
 F                 -1.01822400   -0.76464700   -1.09242500
 F                 -1.64665300   -2.76976800   -1.75491700
 C                  0.94991000   -3.13487800   -0.29626200
 C                  1.83140000   -3.84944000    0.53482200
 C                  1.33405700   -2.94367600   -1.63845500
 C                  3.03050200   -4.35875200    0.04791800
 C                  2.53383100   -3.45571000   -2.12190000
 C                  3.39103500   -4.17019000   -1.28583200
 H                  0.68748700   -2.39087500   -2.31319800
 H                  3.69020100   -4.90514600    0.71853700
 H                  2.79977900   -3.29410600   -3.16434600
 H                  1.58100600   -3.98340400    1.58325600
 H                  4.32746800   -4.56982100   -1.66698500
 C                 -3.85163800   -1.35885000   -0.10229800
 C                 -4.57093600   -0.58797900    0.82422100
 C                 -4.34163400   -1.44228100   -1.41513200
 C                 -5.75288800    0.05208600    0.46373200
 H                 -4.18280000   -0.46807000    1.83180100
 C                 -5.51892300   -0.79377500   -1.77659700
 H                 -3.80268900   -2.02542000   -2.15424500
 C                 -6.23425700   -0.04955800   -0.83963400
 H                 -6.28909600    0.64551400    1.20054900
 H                 -5.88082400   -0.87400900   -2.79873400
 H                 -7.15389100    0.45448300   -1.12586200
 C                  0.87850900    1.17055600    0.20815600
 N                  2.18244100    1.51878500    0.13225700
 N                  0.15775600    2.30905200    0.07943900
 C                  2.30907900    2.89017500   -0.04601200
 C                  3.26109400    0.52903100    0.18990500
 C                  1.00034500    3.40199100   -0.08706600
 C                 -1.30428800    2.31300800    0.10792400
 C                  3.41546800    3.72928100   -0.18075300
 C                  4.04695900    0.46607900   -1.11715000
 C                  4.15559400    0.72341900    1.40982600
 H                  2.74226600   -0.42521600    0.32596900
 C                  0.76357200    4.76371100   -0.27587200
 C                 -1.86182200    3.16113700    1.24855700
 C                 -1.89918700    2.69349300   -1.24553800
 H                 -1.57296200    1.26954900    0.31007200
 C                  3.17512100    5.08580200   -0.36254500
 H                  4.42922900    3.34714000   -0.14551000
 C                  5.09268300   -0.64469400   -1.03901700
 H                  4.54265800    1.42568700   -1.31629900
 H                  3.35248400    0.28422300   -1.94690900
 C                  5.19394800   -0.39530900    1.46567600
 H                  4.66499400    1.69592600    1.36699300
 H                  3.52718100    0.71566600    2.30700700
 C                  1.86887600    5.59508700   -0.41226000
 H                 -0.24055500    5.16982100   -0.32118800
 C                 -3.38519000    3.05059600    1.28157600
 H                 -1.57569200    4.21249500    1.11884200
 H                 -1.42387300    2.82505500    2.19627000
 C                 -3.42113400    2.58259000   -1.19695000
 H                 -1.60842000    3.71956800   -1.50903000
 H                 -1.48623400    2.03265800   -2.01689800
 H                  4.01736700    5.76370500   -0.46997300
 C                  6.00475400   -0.46876200    0.17339700
 H                  5.68171300   -0.66436800   -1.96462000
 H                  4.57931800   -1.61354700   -0.97055700
 H                  5.85538500   -0.24582200    2.32798700
 H                  4.67539400   -1.35160300    1.62520900
 H                  1.71565100    6.66044600   -0.56058700
 C                 -4.00599100    3.42231000   -0.06356400
 H                 -3.78503500    3.68784100    2.07994500
 H                 -3.66468200    2.01785200    1.53057000
 H                 -3.84646700    2.88979500   -2.16014900
 H                 -3.70160300    1.53076400   -1.05271600
 H                  6.72579000   -1.29435700    0.22495500
 H                  6.59227500    0.45545200    0.05906500
 H                 -5.09439700    3.29044000   -0.02379500
 H                 -3.82362400    4.48891700   -0.26582600

50
Ni(II)F2L, -1218.61316 a.u.
 Ni                 0.00010700    2.29615500    0.00000000
 F                 -1.10898700    2.53025600    1.34881600
 F                  1.10980300    2.53000000   -1.34836100
 C                 -0.00001600    0.45741500    0.00003200
 N                 -1.09286900   -0.33289200   -0.01165300
 N                  1.09276900   -0.33297900    0.01169800
 C                 -0.70217500   -1.66743200   -0.00673300
 C                 -2.46593200    0.18117100   -0.04368100
 C                  0.70197600   -1.66749100    0.00688500
 C                  2.46585700    0.18101900    0.04359000
 C                 -1.42459600   -2.86114200   -0.01324600
 C                 -3.19164000   -0.21924400   -1.32603900
 C                 -3.23778600   -0.19228900    1.21877000
 H                 -2.34834900    1.26867300   -0.03535300
 C                  1.42429800   -2.86126100    0.01346300
 C                  3.19164200   -0.21932400    1.32592700
 C                  3.23760900   -0.19254300   -1.21889700
 H                  2.34830800    1.26852800    0.03520500
 C                 -0.70175000   -4.04689800   -0.00605700
 H                 -2.50811600   -2.87556100   -0.02123100
 C                 -4.58805100    0.40083700   -1.34601900
 H                 -3.27827500   -1.31119700   -1.39552100
 H                 -2.60548500    0.11062500   -2.19256300
 C                 -4.63327000    0.42697800    1.17349100
 H                 -3.32413300   -1.28302100    1.31040600
 H                 -2.68055500    0.16922800    2.08995800
 C                  0.70135200   -4.04695700    0.00635500
 H                  2.50781700   -2.87577200    0.02144000
 C                  4.58808200    0.40069700    1.34575900
 H                  3.27823400   -1.31127500    1.39548200
 H                  2.60556400    0.11063300    2.19246900
 C                  4.63312700    0.42666000   -1.17375400
 H                  3.32390000   -1.28328300   -1.31047800
 H                  2.68033200    0.16894700   -2.09006700
 H                 -1.23614000   -4.99270800   -0.01004800
 C                 -5.38181600    0.02631200   -0.09602500
 H                 -5.12015400    0.08352500   -2.25095700
 H                 -4.49652500    1.49532000   -1.40267300
 H                 -5.19885800    0.12876000    2.06444800
 H                 -4.53913100    1.52164900    1.21263600
 H                  1.23566300   -4.99281100    0.01040200
 C                  5.38174100    0.02604400    0.09573600
 H                  5.12023600    0.08342700    2.25068300
 H                  4.49661000    1.49518900    1.40234000
 H                  5.19864000    0.12835500   -2.06473100
 H                  4.53904000    1.52133400   -1.21296800
 H                 -6.36994000    0.50210800   -0.11976700
 H                 -5.55638500   -1.06052000   -0.08880600
 H                  6.36989100    0.50179200    0.11937700
 H                  5.55625500   -1.06079800    0.08858100

34
P5, -793.85444 a.u.
 C                 -1.10372600    0.46003100    0.04717900
 C                 -0.71593100    1.75612500    0.17410200
 C                 -1.55927300    2.97250900    0.33383100
 H                 -2.58712800    2.71679600    0.60776300
 H                 -1.14894600    3.63134700    1.10917400
 H                 -1.59791200    3.56238200   -0.59288900
 C                  0.78544200    1.81739700    0.17741100
 H                  1.15064500    2.28020000    1.10588100
 H                  1.15195700    2.44575900   -0.64807700
 C                  1.25190900    0.39301600    0.03950400
 C                  0.11650200   -0.33948300   -0.02637800
 F                  0.04578600   -1.67290500   -0.16869200
 C                  2.64855000   -0.01506700   -0.01723400
 C                  3.66514300    0.95276900    0.06488400
 C                  3.03484200   -1.36218800   -0.15096600
 C                  5.00801400    0.59431100    0.01574200
 C                  4.37817400   -1.71641800   -0.19966400
 C                  5.37444800   -0.74372300   -0.11706500
 H                  2.27725100   -2.13517800   -0.21763100
 H                  5.77161200    1.36574900    0.08163700
 H                  4.64898100   -2.76447600   -0.30377000
 H                  3.40193300    2.00222200    0.16912800
 H                  6.42347200   -1.02572400   -0.15582600
 C                 -2.46613100   -0.08882000   -0.00255500
 C                 -3.44975100    0.51415000   -0.79823800
 C                 -2.81214900   -1.22125100    0.74846900
 C                 -4.74777500    0.01160700   -0.82863100
 H                 -3.18554000    1.37033700   -1.41354600
 C                 -4.10939700   -1.72349300    0.71680400
 H                 -2.06109100   -1.70331800    1.36837200
 C                 -5.08281500   -1.10793900   -0.06932700
 H                 -5.49669700    0.49073600   -1.45452900
 H                 -4.36165200   -2.59921800    1.30974800
 H                 -6.09541800   -1.50266000   -0.09442100

2
F2, -199.39211 a.u.
 F                  0.00000000    0.00000000    0.69548700
 F                  0.00000000    0.00000000   -0.69548700

67
COM1-VIII, -1665.09118 a.u.
 Ni                 0.01083500   -1.24115800    0.97320400
 C                  0.76634300   -2.98836400    1.13945400
 H                  0.03981100   -3.76788300    0.90526100
 H                  1.37798900   -3.20227200    2.01699400
 C                  1.36139000   -2.25236500    0.06173300
 C                  0.90486600   -2.58218100   -1.32827400
 F                  0.98794000   -1.53184700   -2.18052600
 F                  1.63231100   -3.57989400   -1.90589300
 F                 -0.37742600   -3.00529400   -1.37368900
 C                  2.73132300   -1.68088100    0.20165100
 C                  3.14846200   -1.20041700    1.45622600
 C                  3.65532900   -1.61301200   -0.85250500
 C                  4.42861500   -0.69777300    1.65460400
 C                  4.93908700   -1.10687900   -0.65410900
 C                  5.33808800   -0.64893000    0.59798300
 H                  3.38807900   -1.96977200   -1.84069100
 H                  4.71474600   -0.33583300    2.63958500
 H                  5.63083400   -1.07383900   -1.49265000
 H                  2.44468300   -1.20971300    2.28532200
 C                 -0.80076900    0.40635200    0.45695100
 N                 -0.24511400    1.60964200    0.15557600
 N                 -2.13919900    0.55084700    0.24668700
 C                 -1.21381400    2.51648600   -0.25203300
 C                  1.19685400    1.83494200    0.22341400
 C                 -2.44054200    1.83109000   -0.19198500
 C                 -3.06021100   -0.57067000    0.40692200
 C                 -1.15546900    3.84947300   -0.66030800
 C                  1.78988300    2.12459300   -1.15355400
 C                  1.56591900    2.89426200    1.25953100
 H                  1.59755400    0.87293100    0.56375000
 C                 -3.63705800    2.45948200   -0.53798000
 C                 -4.09910700   -0.32531100    1.49783900
 C                 -3.68889700   -0.98854500   -0.92021700
 H                 -2.40929600   -1.39671900    0.73430300
 C                 -2.35014100    4.47183600   -1.00415300
 H                 -0.21798600    4.39115800   -0.71250700
 C                  3.30361900    2.29614600   -1.05280900
 H                  1.34414200    3.03476500   -1.57629400
 H                  1.53709900    1.29813600   -1.82822600
 C                  3.08374200    3.04842500    1.33793700
 H                  1.11457000    3.86029200    0.99724400
 H                  1.15148100    2.60367200    2.23305300
 C                 -3.57266200    3.78729000   -0.94457900
 H                 -4.58846600    1.94100400   -0.49719200
 C                 -4.97543700   -1.56367100    1.67828000
 H                 -4.73075900    0.53275100    1.23281900
 H                 -3.58811800   -0.06672500    2.43353600
 C                 -4.56786700   -2.22143400   -0.72032000
 H                 -4.29466200   -0.16817600   -1.32716900
 H                 -2.89040600   -1.19057100   -1.64382800
 H                 -2.33352100    5.50953200   -1.32574200
 C                  3.68033200    3.36630500   -0.03121100
 H                  3.71277400    2.54486300   -2.03995900
 H                  3.75418400    1.34000000   -0.75720400
 H                  3.34001700    3.83083500    2.06306000
 H                  3.52234900    2.11174300    1.70990200
 H                 -4.48836100    4.30237900   -1.22148100
 C                 -5.62121000   -1.98581800    0.36011400
 H                 -5.74184500   -1.36854700    2.43812100
 H                 -4.35832900   -2.39050800    2.06006300
 H                 -5.04391700   -2.49510000   -1.66953000
 H                 -3.93357500   -3.07237200   -0.43156400
 H                  4.77194100    3.44892500    0.04326200
 H                  3.31236100    4.34684100   -0.37092300
 H                 -6.22323600   -2.89099000    0.50694300
 H                 -6.31394000   -1.19811600    0.02692900
 H                  6.33918200   -0.25296500    0.74862700

112
COM1-IX, -2214.41258 a.u.
 C                  1.30475100   -2.46046300   -0.63370900
 C                  0.39064700   -2.51809200   -1.55615600
 C                  2.45558100   -3.14373500   -0.08471100
 C                 -0.09337600   -3.34627800   -2.68674800
 C                  3.26429600   -3.97531700   -0.88238200
 C                  2.80810600   -2.98515500    1.26579500
 H                  0.35033700   -4.35279700   -2.68954500
 H                 -1.18391200   -3.45619700   -2.68074300
 H                  0.15950000   -2.86905600   -3.64344200
 C                  4.37823700   -4.61663500   -0.34954300
 H                  3.01125000   -4.10033200   -1.93277700
 C                  3.91586000   -3.63424700    1.80171900
 H                  2.19044700   -2.33448200    1.88146500
 C                  4.71089600   -4.45032800    0.99591100
 H                  4.99335700   -5.24856300   -0.98702200
 H                  4.16687300   -3.49740100    2.85167100
 H                  5.58207200   -4.95106700    1.41150100
 Ni                 0.18517600   -0.95984300   -0.52215000
 C                 -1.44290900   -0.08859200   -0.96610500
 C                  0.94613700    0.29711800    0.69135400
 N                 -1.66863800    1.20461400   -1.35817500
 N                 -2.69355000   -0.61739400   -0.75934800
 N                  0.37695400    0.94083900    1.75935500
 N                  2.16308400    0.90996400    0.51834200
 C                 -3.02470100    1.50348800   -1.37401300
 C                 -0.58483500    2.09517700   -1.76138200
 C                 -3.68547800    0.32731800   -0.97802500
 C                 -2.90035000   -2.03384700   -0.46897800
 C                  1.19257800    1.95944000    2.23478300
 C                 -0.89849000    0.52269600    2.33214600
 C                  2.34038700    1.94565100    1.42348300
 C                  3.16435400    0.41308300   -0.42435200
 C                 -3.73981200    2.66419700   -1.66615400
 C                 -0.69338100    2.46791300   -3.24026100
 C                 -0.46526400    3.32165400   -0.85741900
 H                  0.31288700    1.48156800   -1.62663300
 C                 -5.07331700    0.29044600   -0.85132700
 C                 -3.50032300   -2.28486300    0.91148600
 C                 -3.70321600   -2.72603500   -1.57021500
 H                 -1.88297200   -2.44528600   -0.47457700
 C                  1.04818100    2.89658200    3.25734700
 C                 -0.71689900   -0.00918500    3.75434300
 C                 -1.96555900    1.61388300    2.24649700
 H                 -1.20663900   -0.30993900    1.69001900
 C                  3.35797900    2.88182600    1.60190600
 C                  3.44386000    1.37640100   -1.57378900
 C                  4.45089800   -0.01500700    0.28022300
 H                  2.69458300   -0.48315600   -0.84464200
 C                 -5.12655000    2.62149000   -1.54396400
 H                 -3.24575200    3.57846200   -1.97478300
 C                  0.46239100    3.37218000   -3.66391700
 H                 -1.64339200    2.98461900   -3.42965400
 H                 -0.70876500    1.54792200   -3.83740600
 C                  0.69278200    4.21245000   -1.30038700
 H                 -1.39691000    3.90202200   -0.87818100
 H                 -0.31847500    2.99576400    0.17679000
 C                 -5.78323400    1.45299800   -1.14004300
 H                 -5.59425900   -0.60569800   -0.53360400
 C                 -3.60400200   -3.78530200    1.17800300
 H                 -4.49574100   -1.82636600    0.99086400
 H                 -2.86907600   -1.80994200    1.66883400
 C                 -3.79899200   -4.22476600   -1.29223200
 H                 -4.71577000   -2.30632400   -1.63034500
 H                 -3.22579800   -2.53362800   -2.53850100
 C                  2.07099800    3.82427000    3.43800100
 H                  0.17187900    2.91827800    3.89520900
 C                 -2.04851400   -0.46823000    4.34455500
 H                 -0.28833800    0.77198900    4.39572300
 H                  0.00622800   -0.83392300    3.73424400
 C                 -3.28540300    1.13705600    2.84748300
 H                 -1.63162100    2.51451800    2.77760100
 H                 -2.10663900    1.89927700    1.19953400
 C                  3.20709600    3.81955100    2.61976400
 H                  4.23934200    2.89304700    0.97088500
 C                  4.40653600    0.73165600   -2.56999200
 H                  3.87316800    2.31610500   -1.19844100
 H                  2.50175800    1.63028800   -2.07016100
 C                  5.40348800   -0.66169600   -0.72223300
 H                  4.94459900    0.84948500    0.74324100
 H                  4.20525800   -0.71865700    1.08165400
 H                 -5.70569700    3.51441500   -1.76323000
 C                  0.56564800    4.60604000   -2.76984500
 H                  0.33449100    3.66715700   -4.71283900
 H                  1.40484800    2.80858700   -3.61367800
 H                  0.73436900    5.10415000   -0.66294200
 H                  1.63924900    3.67791400   -1.14372600
 H                 -6.86596200    1.45013900   -1.04754400
 C                 -4.40078700   -4.49369600    0.08528500
 H                 -4.05981700   -3.95816900    2.16094200
 H                 -2.59062300   -4.21040900    1.22080800
 H                 -4.39449700   -4.71166300   -2.07441800
 H                 -2.79368800   -4.66822900   -1.33866400
 H                  1.97989300    4.56676500    4.22619600
 C                 -3.10111200    0.63628300    4.27777900
 H                 -1.89934700   -0.79472900    5.38122000
 H                 -2.40954400   -1.34781000    3.79277500
 H                 -4.01847800    1.95239400    2.81473000
 H                 -3.69549500    0.33025700    2.22557300
 H                  3.98603900    4.56049200    2.77832500
 C                  5.69658800    0.27679300   -1.89082400
 H                  4.62608700    1.43340300   -3.38468000
 H                  3.91223300   -0.13842000   -3.02644600
 H                  6.33384000   -0.94903400   -0.21700100
 H                  4.95093100   -1.59084700   -1.09505400
 H                  1.42026900    5.22351500   -3.07389900
 H                 -0.33365500    5.22670600   -2.90349500
 H                 -4.43600100   -5.57272300    0.28050900
 H                 -5.44160400   -4.13578500    0.10338100
 H                 -4.05570000    0.27469700    4.68044400
 H                 -2.78734400    1.47446800    4.91868800
 H                  6.35373800   -0.21467900   -2.61948600
 H                  6.24145500    1.15932400   -1.52125200

65
COM1-X, -1366.28347 a.u.
 Ni                -0.07149100   -1.57773000   -0.58664700
 C                 -1.74192600   -2.27171000   -0.24324300
 C                 -1.06316200   -3.11763100   -0.93161000
 C                  0.74233300    0.09090400   -0.20515400
 N                  2.06838400    0.31065700    0.03278600
 N                  0.15844100    1.32313400   -0.19013700
 C                  2.33399200    1.66311300    0.18761300
 C                  3.01756400   -0.79330300    0.11525400
 C                  1.09648800    2.31772900    0.04367900
 C                 -1.26544500    1.49929900   -0.46390400
 C                  3.50547600    2.38023700    0.42747000
 C                  4.05207900   -0.75487200   -1.00744300
 C                  3.65997200   -0.90246200    1.49652000
 H                  2.39158800   -1.68779000   -0.02746200
 C                  1.00484400    3.70644500    0.13413800
 C                 -2.01365200    2.14688800    0.69819700
 C                 -1.50414800    2.22483100   -1.78637100
 H                 -1.63503700    0.47230600   -0.57191400
 C                  3.40764100    3.76531500    0.52004700
 H                  4.46542500    1.88800500    0.53724500
 C                  4.96914500   -1.97368800   -0.92649100
 H                  4.65348700    0.16099000   -0.93283200
 H                  3.53396700   -0.71718500   -1.97353800
 C                  4.57786100   -2.12174000    1.55811300
 H                  4.24033200    0.00267400    1.71742800
 H                  2.86928300   -0.96836100    2.25356500
 C                  2.17634900    4.41807100    0.37412000
 H                  0.05987800    4.22492100    0.01841200
 C                 -3.50616600    2.21795500    0.38177800
 H                 -1.63094600    3.15858600    0.88722200
 H                 -1.84018900    1.56110200    1.60831300
 C                 -3.00085400    2.29584900   -2.08266800
 H                 -1.08923200    3.24123900   -1.74449000
 H                 -0.97264600    1.69335500   -2.58525600
 H                  4.30477900    4.34914300    0.70691600
 C                  5.62594700   -2.08638300    0.44773400
 H                  5.73044800   -1.91890500   -1.71411300
 H                  4.38054400   -2.88233100   -1.12198600
 H                  5.06043700   -2.17395600    2.54160600
 H                  3.97274800   -3.03475300    1.45692100
 H                  2.13274700    5.50130600    0.44740900
 C                 -3.76342600    2.95059200   -0.93293000
 H                 -4.03705600    2.70847900    1.20706900
 H                 -3.90732900    1.19773700    0.31569300
 H                 -3.17019200    2.84131900   -3.01935100
 H                 -3.38490700    1.27664500   -2.23586200
 H                  6.25747300   -2.98223200    0.49353200
 H                  6.29165100   -1.22394200    0.60381900
 H                 -4.83841500    2.96668100   -1.15239300
 H                 -3.44558800    4.00036400   -0.83741200
 C                 -1.00591000   -4.46562400   -1.54154100
 H                 -0.12130600   -5.01700800   -1.20143000
 H                 -1.89542800   -5.06371200   -1.30299300
 H                 -0.92978500   -4.39340800   -2.63374000
 C                 -2.91959800   -1.81576300    0.45578300
 C                 -2.81503900   -1.24064300    1.73317500
 C                 -4.19507600   -1.93139500   -0.12416000
 C                 -3.94916800   -0.81753400    2.41782200
 H                 -1.82711900   -1.14032600    2.17633800
 C                 -5.32697500   -1.49936700    0.56080500
 H                 -4.28420600   -2.36198100   -1.11841100
 C                 -5.21080800   -0.94402900    1.83561300
 H                 -3.84890800   -0.38176700    3.40937600
 H                 -6.30609300   -1.59631300    0.09703000
 H                 -6.09647100   -0.60747300    2.36877700
